# Supplementary material for: Establishment of a Steatosis Model in LMH Cells, Chicken Embryo Hepatocytes, and Liver Tissues Based on a Mixture of Sodium Oleate and Palmitic Acid
Source: Animals (Basel). 2024 Jul 26;14(15):2173. doi: 10.3390/ani14152173 (PMC11311026; doi:10.3390/ani14152173)
Supplement: Supplementary file 1 [file animals-14-02173-s001.zip]

Archive with 1 entries (1 files):
- animals-3082748-supplementary.xlsx
