# Supplementary material for: Establishment of a Steatosis Model in LMH Cells, Chicken Embryo Hepatocytes, and Liver Tissues Based on a Mixture of Sodium Oleate and Palmitic Acid
Source: Animals (Basel). 2024 Jul 26;14(15):2173. doi: 10.3390/ani14152173 (PMC11311026; doi:10.3390/ani14152173)
Supplement: Supplementary file 1 [file animals-14-02173-s001.zip › animals-3082748-supplementary.xlsx]

## Sheet: Table S1
Table S1. Detailed primers information of RT-qPCR.
Gene symbol	Primers 5'-3' (forward, reverse)	Base number (bp)	Tm value (℃)	Accession number	Database	Amplication size (bp)	Reference
SLC16A5	GCATCGGCGTCTTCTTCACT	20	59	XM_046902254.1	NCBI	256	Designed in this study
	GACCCCAGACCAGTGACGAG	20
PDK4	GAGGGAGGTGGAGCAGTTCT	20	59	NM_001199909.3	NCBI	268	Designed in this study
	TTGGTCATCTGGGCTTTTCT	20
AvBD10	CGTCATCCTCCTTCGGTCTT	20	59	NM_001001609.3	NCBI	250	Designed in this study
	GAATCTTGGCACAGCAGTTT	20
ECI2	TGCTTCTGACAGGGCTACATT	21	59	XM_046938317.1	NCBI	175	Designed in this study
	TTCATTCACAAGTCCCAGAGC	21
HPGDS	CCGCTACCTGTTTGCCTATG	20	60	NM_205011.2	NCBI	186	Designed in this study
	TGACCTGCCAGACCTGATTC	20
ACSL5	CTGTGAGCAAGGAAAGACCC	20	59	NM_001031237.3	NCBI	270	Designed in this study
	CTAAGGAAGGCAGCAGCATT	20
ALAS1	GGAGCGGTTATGGATACACT	20	59	NM_001018012.2	NCBI	159	Designed in this study
	ATTGGCTACAAAGCAAGATGAG	22
CPT1A	CTGGCAGATGATGTGGACTT	20	58	NM_001012898.1	NCBI	174	Designed in this study
	GAACAGGCGTGTCATAGAGG	20
CIDEC	AGCGGCTCATGAAGGAAGC	19	61	XM_046899370.1	NCBI	85	Designed in this study
	ATGTAGCAGGAGGTGCCCAG	20
LIPG	GACCTTCCTCATCATCCACG	20	59	XM_424455.8	NCBI	106	Designed in this study
	CACCACATTGGCATCCTTCT	20
FADS2	ACCATCGTCACTTCCAACATC	21	59	NM_001160428.3	NCBI	196	Designed in this study
	AAATACACGGGGATGAGCAG	20
SCD	CATTATTGGGCTGACGCTGA	20	60	NM_204890.2	NCBI	238	Designed in this study
	CTCGGAGAACTTGTGGTGGA	20
TBP	GCGTTTTGCTGCTGTTATTATGAG	24	58-61	NM_205103	NCBI	122	Na et al., 2021
	TCCTTGCTGCCAGTCTGGAC	20
WAC	TCACCAGCCAAAGAAATCCT	20	58-61	XM_015282078.4	NCBI	230	Designed in this study
	GTGGGACAGGTGAGACAGGA	20

## Sheet: Table S2
Table S2. Summary of sample RNA-seq data quality.
Sample	RawData(bp)	BF_Q20(%)	BF_Q30(%)	BF_N(%)	BF_GC(%)	CleanData(bp)	AF_Q20(%)	AF_Q30(%)	AF_N(%)	AF_GC(%)
NC-1	5945753400	5817586722 (97.84%)	5604242627 (94.26%)	373247 (0.01%)	2850080263 (47.93%)	5876427174	5759368583 (98.01%)	5551564783 (94.47%)	190272 (0.00%)	2811790280 (47.85%)
NC-2	6101487900	5934925777 (97.27%)	5676478239 (93.03%)	288132 (0.00%)	2899615952 (47.52%)	6027067972	5873674204 (97.45%)	5621684933 (93.27%)	145863 (0.00%)	2859554650 (47.45%)
NC-3	6586943700	6435896263 (97.71%)	6192319346 (94.01%)	415107 (0.01%)	3157080375 (47.93%)	6512743500	6375143805 (97.89%)	6137706417 (94.24%)	211215 (0.00%)	3116208438 (47.85%)
SO-1	6058083900	5925069314 (97.80%)	5691368731 (93.95%)	73037 (0.00%)	2911647269 (48.06%)	5979129179	5859028912 (97.99%)	5631980355 (94.19%)	71314 (0.00%)	2867123126 (47.95%)
SO-2	6268372800	6133992315 (97.86%)	5907059277 (94.24%)	358711 (0.01%)	3002308193 (47.90%)	6196468588	6073949638 (98.02%)	5852691578 (94.45%)	194080 (0.00%)	2962487542 (47.81%)
SO-3	5962257600	5827479231 (97.74%)	5607847573 (94.06%)	376233 (0.01%)	2857542427 (47.93%)	5893255150	5770638785 (97.92%)	5556673673 (94.29%)	190830 (0.00%)	2819036549 (47.83%)
SO+PA-1	5869587600	5742879619 (97.84%)	5535773464 (94.31%)	374341 (0.01%)	2810439288 (47.88%)	5804134932	5688758515 (98.01%)	5486848562 (94.53%)	188054 (0.00%)	2774294807 (47.80%)
SO+PA-2	6275142600	6100028305 (97.21%)	5825037167 (92.83%)	1544536 (0.02%)	3002504272 (47.85%)	6203863317	6041831784 (97.39%)	5773134263 (93.06%)	1349625 (0.02%)	2963166605 (47.76%)
SO+PA-3	6068620800	5906155576 (97.32%)	5649938171 (93.10%)	348312 (0.01%)	2906092599 (47.89%)	5996598030	5846578148 (97.50%)	5596554852 (93.33%)	183715 (0.00%)	2866538697 (47.80%)

## Sheet: Table S3
Table S3. The total reads and mapping results of RNA-seq data.
Sample	Total	Unmapped(%)	Unique_Mapped(%)	Multiple_Mapped(%)	Total_Mapped(%)
NC-1	39311556	2432179 (6.19%)	36114612 (91.87%)	764765 (1.95%)	36879377 (93.81%)
NC-2	40367420	2764341 (6.85%)	36835230 (91.25%)	767849 (1.90%)	37603079 (93.15%)
NC-3	43566344	2793097 (6.41%)	39916848 (91.62%)	856399 (1.97%)	40773247 (93.59%)
SO-1	40084460	2486606 (6.20%)	36811950 (91.84%)	785904 (1.96%)	37597854 (93.80%)
SO-2	41499614	2533565 (6.11%)	38161076 (91.96%)	804973 (1.94%)	38966049 (93.89%)
SO-3	39452808	2492675 (6.32%)	36184823 (91.72%)	775310 (1.97%)	36960133 (93.68%)
SO+PA-1	38842094	2399732 (6.18%)	35695922 (91.90%)	746440 (1.92%)	36442362 (93.82%)
SO+PA-2	41517342	2745939 (6.61%)	37963152 (91.44%)	808251 (1.95%)	38771403 (93.39%)
SO+PA-3	40160306	2626992 (6.54%)	36739183 (91.48%)	794131 (1.98%)	37533314 (93.46%)

## Sheet: Table S4
Table S4. Detailed information of the most differentially expressed genes which selected by RNA-seq data (NC vs SO).
id	NC-1_count	NC-2_count	NC-3_count	SO-1_count	SO-2_count	SO-3_count	NC-1_tpm	NC-2_tpm	NC-3_tpm	SO-1_tpm	SO-2_tpm	SO-3_tpm	NC_mean	SO_mean	log2(fc)	PValue	FDR	Symbol	Description	KEGG_A_class	KEGG_B_class	Pathway	K_ID	GO Component	GO Function	GO Process	TF_family
ENSGALG00010016030	2525	2590	2987	10275	10797	10798	165.135	168.551	177.213	659.143	678.768	704.636	170.3	680.849	1.99926	8.41233e-208	1.3262e-203	TGM4	transglutaminase 4 [Source:NCBI gene (formerly Entrezgene);Acc:420706]	-	-	-	-	GO:0005737//cytoplasm;GO:0005794//Golgi apparatus;GO:0062023//collagen-containing extracellular matrix	GO:0003810//protein-glutamine gamma-glutamyltransferase activity;GO:0046872//metal ion binding	GO:0018149//peptide cross-linking	--
ENSGALG00010024761	406	426	403	1333	1261	1200	27.822	29.1	25.111	89.808	83.191	82.148	27.3443	85.049	1.63705	9.24242e-76	4.85689e-72	OSGIN1	N-terminal EF-hand calcium binding protein 2 [Source:HGNC Symbol;Acc:HGNC:23746]	-	-	-	-	GO:0005886//plasma membrane	GO:0005509//calcium ion binding;GO:0031687//A2A adenosine receptor binding;GO:0031802//type 5 metabotropic glutamate receptor binding	GO:0060168//positive regulation of adenosine receptor signaling pathway;GO:0070374//positive regulation of ERK1 and ERK2 cascade;GO:1900451//positive regulation of glutamate receptor signaling pathway;GO:1904021//negative regulation of G protein-coupled receptor internalization;GO:1905477//positive regulation of protein localization to membrane	--
ENSGALG00010021083	4888	4407	5354	2416	2329	2194	175.303	156.929	173.875	84.857	80.116	78.406	168.702	81.1263	-1.05624	2.14612e-50	8.45841e-47	SCD	stearoyl-CoA desaturase [Source:NCBI gene (formerly Entrezgene);Acc:395706]	Metabolism;Organismal Systems;Metabolism;Metabolism	Global and overview maps;Endocrine system;Global and overview maps;Lipid metabolism	ko01100//Metabolic pathways;ko03320//PPAR signaling pathway;ko01212//Fatty acid metabolism;ko01040//Biosynthesis of unsaturated fatty acids	K00507;K00507;K00507;K00507	GO:0005730//nucleolus;GO:0005783//endoplasmic reticulum;GO:0005789//endoplasmic reticulum membrane;GO:0016020//membrane	GO:0004768//stearoyl-CoA 9-desaturase activity;GO:0005506//iron ion binding;GO:0016491//oxidoreductase activity;GO:0016717//oxidoreductase activity, acting on paired donors, with oxidation of a pair of donors resulting in the reduction of molecular oxygen to two molecules of water	GO:0006629//lipid metabolic process;GO:0006636//unsaturated fatty acid biosynthetic process	--
ENSGALG00010018902	258	262	300	1091	913	767	14.997	14.826	15.969	62.05	51.203	42.014	15.264	51.7557	1.76158	2.28835e-44	4.50948e-41	NOXO1	NADPH oxidase organizer 1 [Source:HGNC Symbol;Acc:HGNC:19404]	-	-	-	-	-	GO:0005515//protein binding;GO:0035091//phosphatidylinositol binding	-	--
ENSGALG00010027751	828	769	909	1946	1814	1690	44.608	41.225	44.425	102.836	93.942	90.847	43.4193	95.875	1.14282	2.11455e-41	3.3336e-38	ANGPTL4	angiopoietin like 4 [Source:HGNC Symbol;Acc:HGNC:16039]	Organismal Systems	Endocrine system	ko03320//PPAR signaling pathway	K08767	GO:0005576//extracellular region;GO:0005615//extracellular space	GO:0004857//enzyme inhibitor activity;GO:0042802//identical protein binding	GO:0043066//negative regulation of apoptotic process;GO:0043335//protein unfolding;GO:0051005//negative regulation of lipoprotein lipase activity;GO:0070328//triglyceride homeostasis;GO:0072577//endothelial cell apoptotic process;GO:2000352//negative regulation of endothelial cell apoptotic process	--
ENSGALG00010029687	349	320	392	813	905	933	23.468	21.411	23.912	53.623	58.497	62.599	22.9303	58.2397	1.34474	1.20311e-36	1.26447e-33	SLC16A5	solute carrier family 16 member 5 [Source:HGNC Symbol;Acc:HGNC:10926]	-	-	-	-	-	GO:0022857//transmembrane transporter activity	GO:0055085//transmembrane transport	--
ENSGALG00010028562	965	940	970	392	453	352	42.657	41.147	39.084	17.033	19.491	15.606	40.9627	17.3767	-1.23716	2.77796e-36	2.73716e-33	ACSBG2	acyl-CoA synthetase bubblegum family member 2 [Source:NCBI gene (formerly Entrezgene);Acc:420090]	Metabolism;Organismal Systems;Organismal Systems;Metabolism;Metabolism;Metabolism	Global and overview maps;Endocrine system;Endocrine system;Global and overview maps;Lipid metabolism;Lipid metabolism	ko01100//Metabolic pathways;ko03320//PPAR signaling pathway;ko04920//Adipocytokine signaling pathway;ko01212//Fatty acid metabolism;ko00071//Fatty acid degradation;ko00061//Fatty acid biosynthesis	K15013;K15013;K15013;K15013;K15013;K15013	GO:0005737//cytoplasm;GO:0005739//mitochondrion;GO:0005829//cytosol	GO:0004467//long-chain fatty acid-CoA ligase activity;GO:0047617//acyl-CoA hydrolase activity;GO:0047676//arachidonate-CoA ligase activity	GO:0006631//fatty acid metabolic process	--
ENSGALG00010009013	1490	1371	1617	660	777	687	90.28	82.66	88.879	39.226	45.255	41.534	87.273	42.005	-1.05497	9.42522e-34	7.82045e-31	LIPG	lipase G, endothelial type [Source:HGNC Symbol;Acc:HGNC:6623]	Metabolism;Metabolism	Global and overview maps;Lipid metabolism	ko01100//Metabolic pathways;ko00561//Glycerolipid metabolism	K22284;K22284	GO:0005576//extracellular region;GO:0005615//extracellular space;GO:0005769//early endosome;GO:0005794//Golgi apparatus;GO:0009986//cell surface	GO:0004465//lipoprotein lipase activity;GO:0004620//phospholipase activity;GO:0004806//triglyceride lipase activity;GO:0005515//protein binding;GO:0008201//heparin binding;GO:0008970//phospholipase A1 activity;GO:0016298//lipase activity;GO:0016787//hydrolase activity;GO:0052689//carboxylic ester hydrolase activity	GO:0006629//lipid metabolic process;GO:0010983//positive regulation of high-density lipoprotein particle clearance;GO:0016042//lipid catabolic process;GO:0032376//positive regulation of cholesterol transport;GO:0034375//high-density lipoprotein particle remodeling;GO:0042632//cholesterol homeostasis;GO:0043691//reverse cholesterol transport;GO:0055091//phospholipid homeostasis	--
ENSGALG00010002667	759	768	925	298	362	355	39.387	39.658	43.545	15.169	18.058	18.382	40.8633	17.203	-1.24815	2.79669e-29	2.00408e-26	ANG	XP_021252952.1 ribonuclease CL2 [Numida meleagris]	Human Diseases	Neurodegenerative disease	ko05014//Amyotrophic lateral sclerosis	K16631	-	GO:0003676//nucleic acid binding	-	--
MSTRG.8777	669	569	714	272	265	252	42.483	38.197	46.007	20.533	18.98	17.428	42.229	18.9803	-1.15373	7.80891e-29	5.3525e-26	Spag4	sperm-associated antigen 4 protein-like isoform X3 [Gallus gallus]	-	-	-	-	GO:0005856//cytoskeleton;GO:0042995//cell projection	-	-	--
ENSGALG00010001499	759	868	934	1629	1796	1580	49.722	56.921	55.484	106.158	114.521	104.359	54.0423	108.346	1.00348	8.77595e-29	5.7647e-26	TIPARP	TCDD inducible poly(ADP-ribose) polymerase [Source:HGNC Symbol;Acc:HGNC:23696]	-	-	-	-	GO:0005634//nucleus	GO:0000987//cis-regulatory region sequence-specific DNA binding;GO:0003950//NAD+ ADP-ribosyltransferase activity;GO:0008270//zinc ion binding;GO:0046872//metal ion binding;GO:1990404//protein ADP-ribosylase activity	GO:0001570//vasculogenesis;GO:0001822//kidney development;GO:0006807//nitrogen compound metabolic process;GO:0008209//androgen metabolic process;GO:0008210//estrogen metabolic process;GO:0008585//female gonad development;GO:0009791//post-embryonic development;GO:0010629//negative regulation of gene expression;GO:0030097//hemopoiesis;GO:0045732//positive regulation of protein catabolic process;GO:…	--
ENSGALG00010003223	94	85	93	292	306	356	7.17	6.452	6.435	21.848	22.437	27.096	6.68567	23.7937	1.83143	1.71942e-28	1.08426e-25	AREG	amphiregulin [Source:NCBI gene (formerly Entrezgene);Acc:428752]	Environmental Information Processing;Environmental Information Processing	Signal transduction;Signal transduction	ko04010//MAPK signaling pathway;ko04012//ErbB signaling pathway	K09782;K09782	GO:0005615//extracellular space;GO:0005634//nucleus;GO:0005737//cytoplasm;GO:0009986//cell surface;GO:0016020//membrane	GO:0030297//transmembrane receptor protein tyrosine kinase activator activity;GO:0048018//receptor ligand activity	GO:0007173//epidermal growth factor receptor signaling pathway;GO:0007186//G protein-coupled receptor signaling pathway;GO:0008284//positive regulation of cell population proliferation;GO:0032355//response to estradiol;GO:0038134//ERBB2-EGFR signaling pathway;GO:0045741//positive regulation of epidermal growth factor-activated receptor activity;GO:0050731//positive regulation of peptidyl-tyrosine…	--
ENSGALG00010013828	315	307	341	94	110	88	9.854	13.373	15.187	6.089	4.981	6.155	12.8047	5.74167	-1.15713	2.52604e-27	1.47493e-24	PTN	pleiotrophin [Source:NCBI gene (formerly Entrezgene);Acc:418125]	-	-	-	-	GO:0005576//extracellular region;GO:0005615//extracellular space;GO:0005783//endoplasmic reticulum;GO:0032991//protein-containing complex;GO:0098685//Schaffer collateral - CA1 synapse	GO:0004864//protein phosphatase inhibitor activity;GO:0005178//integrin binding;GO:0008083//growth factor activity;GO:0008201//heparin binding;GO:0019901//protein kinase binding;GO:0035374//chondroitin sulfate binding;GO:0140677//molecular function activator activity	GO:0001503//ossification;GO:0001756//somitogenesis;GO:0002232//leukocyte chemotaxis involved in inflammatory response;GO:0002690//positive regulation of leukocyte chemotaxis;GO:0007165//signal transduction;GO:0007229//integrin-mediated signaling pathway;GO:0007406//negative regulation of neuroblast proliferation;GO:0007420//brain development;GO:0007507//heart development;GO:0007612//learning;GO:0…	--
ENSGALG00010005494	50	74	57	272	233	234	2.839	4.181	2.936	15.148	12.716	13.256	3.31867	13.7067	2.0462	1.65718e-25	8.42756e-23	C8orf22	C8orf22 homolog [Source:NCBI gene (formerly Entrezgene);Acc:425711]	-	-	-	-	-	-	GO:0007275//multicellular organism development;GO:0030154//cell differentiation	--
ENSGALG00010016067	230	228	249	50	69	61	24.692	24.276	24.342	5.248	7.097	6.513	24.4367	6.286	-1.95883	4.48272e-25	2.07853e-22	AHSG	alpha 2-HS glycoprotein [Source:HGNC Symbol;Acc:HGNC:349]	-	-	-	-	GO:0005615//extracellular space;GO:0005794//Golgi apparatus	GO:0004869//cysteine-type endopeptidase inhibitor activity	GO:0001503//ossification;GO:0006953//acute-phase response;GO:0030502//negative regulation of bone mineralization;GO:0050727//regulation of inflammatory response;GO:0050766//positive regulation of phagocytosis	--
ENSGALG00010009376	713	659	700	327	366	319	77.78	71.534	69.272	34.99	38.379	34.723	72.862	36.0307	-1.01594	2.48238e-23	1.0577e-20	CDO1	cysteine dioxygenase type 1 [Source:HGNC Symbol;Acc:HGNC:1795]	Metabolism;Metabolism;Metabolism	Global and overview maps;Amino acid metabolism;Metabolism of other amino acids	ko01100//Metabolic pathways;ko00270//Cysteine and methionine metabolism;ko00430//Taurine and hypotaurine metabolism	K00456;K00456;K00456	GO:0005829//cytosol	GO:0005506//iron ion binding;GO:0008198//ferrous iron binding;GO:0008270//zinc ion binding;GO:0016151//nickel cation binding;GO:0016491//oxidoreductase activity;GO:0016702//oxidoreductase activity, acting on single donors with incorporation of molecular oxygen, incorporation of two atoms of oxygen;GO:0017172//cysteine dioxygenase activity;GO:0046872//metal ion binding;GO:0051213//dioxygenase acti…	GO:0019448//L-cysteine catabolic process;GO:0042412//taurine biosynthetic process	--
ENSGALG00010008084	105	107	112	279	345	330	8.748	9.137	8.747	23.369	27.969	27.724	8.87733	26.354	1.56982	5.99149e-23	2.48568e-20	CYP2AC1	cytochrome P450, family 2, subfamily AC, polypeptide 1 [Source:NCBI gene (formerly Entrezgene);Acc:422046]	-	-	-	-	GO:0005737//cytoplasm;GO:0043231//intracellular membrane-bounded organelle	GO:0004497//monooxygenase activity;GO:0005506//iron ion binding;GO:0016491//oxidoreductase activity;GO:0016705//oxidoreductase activity, acting on paired donors, with incorporation or reduction of molecular oxygen;GO:0016712//oxidoreductase activity, acting on paired donors, with incorporation or reduction of molecular oxygen, reduced flavin or flavoprotein as one donor, and incorporation of one …	GO:0006082//organic acid metabolic process;GO:0006805//xenobiotic metabolic process	--
ENSGALG00010019676	516	588	576	234	260	271	28.562	32.12	30.781	12.728	14.473	15.082	30.4877	14.0943	-1.11311	2.04436e-22	8.05735e-20	NEUROD6	neuronal differentiation 6 [Source:HGNC Symbol;Acc:HGNC:13804]	-	-	-	-	GO:0005634//nucleus	GO:0000978//RNA polymerase II cis-regulatory region sequence-specific DNA binding;GO:0001228//DNA-binding transcription activator activity, RNA polymerase II-specific;GO:0003677//DNA binding;GO:0003700//DNA-binding transcription factor activity;GO:0046983//protein dimerization activity;GO:0070888//E-box binding	GO:0006355//regulation of transcription, DNA-templated;GO:0007399//nervous system development;GO:0007423//sensory organ development;GO:0021542//dentate gyrus development;GO:0030154//cell differentiation;GO:0045944//positive regulation of transcription by RNA polymerase II;GO:0061564//axon development	bHLH
ENSGALG00010012788	588	502	603	195	274	174	50.394	42.811	46.881	16.393	22.573	14.88	46.6953	17.9487	-1.3794	1.67014e-21	6.12322e-19	RGS1	regulator of G protein signaling 1 [Source:HGNC Symbol;Acc:HGNC:9991]	-	-	-	-	GO:0005829//cytosol;GO:0009898//cytoplasmic side of plasma membrane	GO:0001965//G-protein alpha-subunit binding;GO:0005096//GTPase activator activity	GO:0007165//signal transduction;GO:0007186//G protein-coupled receptor signaling pathway;GO:0009617//response to bacterium;GO:0043547//positive regulation of GTPase activity;GO:0061737//leukotriene signaling pathway	--
ENSGALG00010014655	169	151	194	400	461	402	11.152	10.331	11.205	26.92	28.765	28.85	10.896	28.1783	1.37079	6.55164e-21	2.19759e-18	FHL3	four and a half LIM domains 3 [Source:HGNC Symbol;Acc:HGNC:3704]	-	-	-	-	GO:0001725//stress fiber;GO:0005634//nucleus;GO:0030018//Z disc	GO:0003779//actin binding	GO:0030036//actin cytoskeleton organization	--
ENSGALG00010005222	317	376	374	674	690	817	12.647	14.896	13.633	26.497	26.361	32.103	13.7253	28.3203	1.045	4.6405e-20	1.43446e-17	ABCB1	ATP binding cassette subfamily B member 1 [Source:HGNC Symbol;Acc:HGNC:40]	Environmental Information Processing	Membrane transport	ko02010//ABC transporters	K05659	GO:0005737//cytoplasm;GO:0005886//plasma membrane;GO:0009986//cell surface;GO:0016020//membrane;GO:0016324//apical plasma membrane	GO:0005524//ATP binding;GO:0008559//ABC-type xenobiotic transporter activity;GO:0015562//efflux transmembrane transporter activity;GO:0016887//ATP hydrolysis activity;GO:0031625//ubiquitin protein ligase binding;GO:0042626//ATPase-coupled transmembrane transporter activity;GO:0042910//xenobiotic transmembrane transporter activity;GO:0046943//carboxylic acid transmembrane transporter activity;GO:0…	GO:0000086//G2/M transition of mitotic cell cycle;GO:0045332//phospholipid translocation;GO:0047484//regulation of response to osmotic stress;GO:0055085//transmembrane transport;GO:0070633//transepithelial transport;GO:0072089//stem cell proliferation;GO:0099040//ceramide translocation;GO:0140115//export across plasma membrane;GO:1901529//positive regulation of anion channel activity;GO:1905039//…	--
ENSGALG00010021117	25	26	19	153	123	119	1.967	2.132	1.098	12.535	9.543	9.775	1.73233	10.6177	2.61568	1.67188e-19	5.06869e-17	CYP1A2	cytochrome P450, family 1, subfamily A, polypeptide 2 [Source:NCBI gene (formerly Entrezgene);Acc:396051]	-	-	-	-	-	GO:0004497//monooxygenase activity;GO:0005506//iron ion binding;GO:0016705//oxidoreductase activity, acting on paired donors, with incorporation or reduction of molecular oxygen;GO:0016712//oxidoreductase activity, acting on paired donors, with incorporation or reduction of molecular oxygen, reduced flavin or flavoprotein as one donor, and incorporation of one atom of oxygen;GO:0020037//heme bind…	-	--
ENSGALG00010021490	403	300	395	726	753	741	8.802	6.52	7.826	15.554	15.809	16.149	7.716	15.8373	1.0374	2.151e-19	6.39821e-17	ACACB	acetyl-CoA carboxylase beta [Source:HGNC Symbol;Acc:HGNC:85]	Metabolism;Organismal Systems;Organismal Systems;Metabolism;Metabolism;Metabolism	Global and overview maps;Endocrine system;Endocrine system;Carbohydrate metabolism;Carbohydrate metabolism;Lipid metabolism	ko01100//Metabolic pathways;ko04910//Insulin signaling pathway;ko04920//Adipocytokine signaling pathway;ko00620//Pyruvate metabolism;ko00640//Propanoate metabolism;ko00061//Fatty acid biosynthesis	K01946;K01946;K01946;K01946;K01946;K01946	GO:0005634//nucleus;GO:0005739//mitochondrion	GO:0003989//acetyl-CoA carboxylase activity;GO:0005524//ATP binding;GO:0016874//ligase activity;GO:0042802//identical protein binding;GO:0046872//metal ion binding	GO:0006084//acetyl-CoA metabolic process;GO:0006633//fatty acid biosynthetic process;GO:0010629//negative regulation of gene expression;GO:0010884//positive regulation of lipid storage;GO:0010906//regulation of glucose metabolic process;GO:0031667//response to nutrient levels;GO:0031999//negative regulation of fatty acid beta-oxidation;GO:0043086//negative regulation of catalytic activity;GO:0046…	--
ENSGALG00010010728	498	396	480	171	219	191	22.614	17.538	19.405	7.483	9.37	8.482	19.8523	8.445	-1.23314	3.1674e-19	9.07893e-17	ELOVL2	ELOVL fatty acid elongase 2 [Source:NCBI gene (formerly Entrezgene);Acc:420858]	Metabolism;Metabolism;Metabolism;Metabolism	Global and overview maps;Global and overview maps;Lipid metabolism;Lipid metabolism	ko01100//Metabolic pathways;ko01212//Fatty acid metabolism;ko01040//Biosynthesis of unsaturated fatty acids;ko00062//Fatty acid elongation	K10205;K10205;K10205;K10205	GO:0005783//endoplasmic reticulum;GO:0005789//endoplasmic reticulum membrane;GO:0016020//membrane	GO:0009922//fatty acid elongase activity;GO:0016740//transferase activity;GO:0016747//acyltransferase activity, transferring groups other than amino-acyl groups;GO:0102756//very-long-chain 3-ketoacyl-CoA synthase activity	GO:0000038//very long-chain fatty acid metabolic process;GO:0006629//lipid metabolic process;GO:0006631//fatty acid metabolic process;GO:0006633//fatty acid biosynthetic process;GO:0006636//unsaturated fatty acid biosynthetic process;GO:0008610//lipid biosynthetic process;GO:0019367//fatty acid elongation, saturated fatty acid;GO:0030148//sphingolipid biosynthetic process;GO:0034625//fatty acid e…	--
ENSGALG00010016139	327	383	354	164	155	173	38.269	44.713	37.613	18.949	17.503	20.202	40.1983	18.8847	-1.08992	1.23037e-15	2.51906e-13	LURAP1L	leucine rich adaptor protein 1 like [Source:HGNC Symbol;Acc:HGNC:31452]	-	-	-	-	-	-	GO:0043123//positive regulation of I-kappaB kinase/NF-kappaB signaling	--
ENSGALG00010007698	103	110	102	259	301	234	3.518	3.738	3.16	8.676	9.881	7.974	3.472	8.84367	1.34888	1.7428e-15	3.47788e-13	ADAMTS18	ADAM metallopeptidase with thrombospondin type 1 motif 18 [Source:HGNC Symbol;Acc:HGNC:17110]	-	-	-	-	-	GO:0004222//metalloendopeptidase activity;GO:0008237//metallopeptidase activity	GO:0001654//eye development;GO:0006508//proteolysis;GO:0030198//extracellular matrix organization;GO:0090331//negative regulation of platelet aggregation	--
ENSGALG00010017812	125	129	116	306	316	246	4.369	4.473	3.675	10.48	10.594	8.573	4.17233	9.88233	1.244	1.87511e-14	3.51918e-12	ZAN	XP_040561685.1 uncharacterized protein FCGBP isoform X5 [Gallus gallus]	-	-	-	-	-	GO:0005515//protein binding	-	--
ENSGALG00010027118	153	137	200	309	340	374	10.7	9.561	12.474	20.974	22.556	26.205	10.9117	23.245	1.09105	1.20648e-11	1.74497e-09	ABHD6	abhydrolase domain containing 6, acylglycerol lipase [Source:HGNC Symbol;Acc:HGNC:21398]	Organismal Systems	Nervous system	ko04723//Retrograde endocannabinoid signaling	K13700	GO:0005739//mitochondrion	GO:0047372//acylglycerol lipase activity	GO:0046464//acylglycerol catabolic process	--
ENSGALG00010005935	191	227	215	101	91	77	8.956	9.788	10.104	4.254	3.714	3.329	9.616	3.76567	-1.35253	1.28158e-11	1.83673e-09	ATP8A2	ATPase phospholipid transporting 8A2 [Source:HGNC Symbol;Acc:HGNC:13533]	-	-	-	-	GO:0005654//nucleoplasm;GO:0005794//Golgi apparatus;GO:0005886//plasma membrane;GO:0016020//membrane;GO:1990531//phospholipid-translocating ATPase complex	GO:0000166//nucleotide binding;GO:0000287//magnesium ion binding;GO:0005215//transporter activity;GO:0005524//ATP binding;GO:0016887//ATP hydrolysis activity;GO:0140326//ATPase-coupled intramembrane lipid transporter activity	GO:0015914//phospholipid transport;GO:0034204//lipid translocation;GO:0045332//phospholipid translocation;GO:0048666//neuron development	--
ENSGALG00010013303	12	5	8	61	66	56	1.231	0.472	0.647	6.219	6.194	5.712	0.783333	6.04167	2.94725	1.73839e-11	2.40401e-09	TFPI	tissue factor pathway inhibitor [Source:HGNC Symbol;Acc:HGNC:11760]	Organismal Systems	Immune system	ko04610//Complement and coagulation cascades	K03909	GO:0005576//extracellular region;GO:0005615//extracellular space;GO:0005901//caveola;GO:0009986//cell surface	GO:0004867//serine-type endopeptidase inhibitor activity;GO:0030414//peptidase inhibitor activity	GO:0010466//negative regulation of peptidase activity;GO:0030195//negative regulation of blood coagulation;GO:0071383//cellular response to steroid hormone stimulus	--
ENSGALG00010017460	496	526	489	284	288	168	49.453	51.967	44.135	27.733	27.541	16.877	48.5183	24.0503	-1.01247	3.57976e-11	4.66404e-09	SERPINA10	serpin family A member 10 [Source:HGNC Symbol;Acc:HGNC:15996]	-	-	-	-	GO:0005615//extracellular space	GO:0004867//serine-type endopeptidase inhibitor activity	GO:0007596//blood coagulation	--
ENSGALG00010029774	119	104	80	261	229	208	7.668	6.669	4.677	16.497	14.185	13.374	6.338	14.6853	1.21228	5.34069e-11	6.8452e-09	RFLNB	refilin B [Source:HGNC Symbol;Acc:HGNC:28705]	-	-	-	-	GO:0015629//actin cytoskeleton;GO:0032432//actin filament bundle	GO:0031005//filamin binding	GO:0001837//epithelial to mesenchymal transition;GO:0030036//actin cytoskeleton organization;GO:0048705//skeletal system morphogenesis;GO:0061181//regulation of chondrocyte development;GO:0061182//negative regulation of chondrocyte development;GO:0061572//actin filament bundle organization;GO:1900158//negative regulation of bone mineralization involved in bone maturation	--
ENSGALG00010013086	1232	1046	1063	572	512	370	98.903	83.557	77.413	45.042	39.51	29.638	86.6243	38.0633	-1.18637	3.665e-10	4.18687e-08	CXCL14	C-X-C motif chemokine ligand 14 [Source:NCBI gene (formerly Entrezgene);Acc:395451]	Environmental Information Processing	Signaling molecules and interaction	ko04060//Cytokine-cytokine receptor interaction	K10033	GO:0005576//extracellular region	GO:0008009//chemokine activity	GO:0006955//immune response;GO:0060326//cell chemotaxis	--
ENSGALG00010023054	86	81	90	179	195	189	3.372	4.621	3.25	6.991	7.49	8.187	3.74767	7.556	1.01163	5.10391e-10	5.78872e-08	AQP9	aquaporin 9 [Source:NCBI gene (formerly Entrezgene);Acc:415402]	Organismal Systems;Organismal Systems	Immune system;Digestive system	ko04613//Neutrophil extracellular trap formation;ko04976//Bile secretion	K09877;K09877	GO:0005886//plasma membrane;GO:0016020//membrane;GO:0016323//basolateral plasma membrane;GO:0043231//intracellular membrane-bounded organelle	GO:0015204//urea transmembrane transporter activity;GO:0015250//water channel activity;GO:0015254//glycerol channel activity;GO:0015265//urea channel activity;GO:0015267//channel activity	GO:0006833//water transport;GO:0015793//glycerol transport;GO:0055085//transmembrane transport;GO:0071320//cellular response to cAMP;GO:0071918//urea transmembrane transport	--
ENSGALG00010012361	74	78	89	13	29	11	5.001	5.167	5.797	1.001	1.898	0.917	5.32167	1.272	-2.06478	6.59821e-10	7.37736e-08	WIF1	WNT inhibitory factor 1 [Source:NCBI gene (formerly Entrezgene);Acc:417831]	Environmental Information Processing	Signal transduction	ko04310//Wnt signaling pathway	K01691	GO:0005576//extracellular region;GO:0009986//cell surface	GO:0005102//signaling receptor binding	GO:0016055//Wnt signaling pathway;GO:0045600//positive regulation of fat cell differentiation;GO:0048856//anatomical structure development	--
ENSGALG00010014171	91	86	83	221	189	164	2.877	2.708	2.381	6.847	6.13	5.209	2.65533	6.062	1.1909	1.80055e-09	1.84322e-07	DLC1	DLC1 Rho GTPase activating protein [Source:HGNC Symbol;Acc:HGNC:2897]	-	-	-	-	GO:0005634//nucleus;GO:0005737//cytoplasm;GO:0005783//endoplasmic reticulum;GO:0005829//cytosol;GO:0005901//caveola;GO:0005925//focal adhesion;GO:0030864//cortical actin cytoskeleton;GO:0032587//ruffle membrane;GO:0043231//intracellular membrane-bounded organelle;GO:0045121//membrane raft	GO:0005096//GTPase activator activity;GO:0005515//protein binding;GO:0008289//lipid binding;GO:0042169//SH2 domain binding	GO:0006915//apoptotic process;GO:0006919//activation of cysteine-type endopeptidase activity involved in apoptotic process;GO:0007165//signal transduction;GO:0008285//negative regulation of cell population proliferation;GO:0008360//regulation of cell shape;GO:0030036//actin cytoskeleton organization;GO:0030336//negative regulation of cell migration;GO:0032956//regulation of actin cytoskeleton org…	--
ENSGALG00010017719	44	26	51	113	132	114	1.527	0.924	1.617	3.898	4.434	3.974	1.356	4.102	1.59697	2.13183e-09	2.14065e-07	ZAN	XP_040561685.1 uncharacterized protein FCGBP isoform X5 [Gallus gallus]	-	-	-	-	GO:0016020//membrane	GO:0005515//protein binding	-	--
ENSGALG00010017511	169	189	167	76	92	71	16.703	18.027	16.186	7.817	9.514	7.246	16.972	8.19233	-1.05081	4.59876e-09	4.36744e-07	ANKRD9L	XP_004940242.1 ankyrin repeat domain-containing protein 9 [Gallus gallus]	-	-	-	-	-	GO:0005515//protein binding	-	--
ENSGALG00010004366	156	167	174	42	69	90	7.099	7.395	6.798	1.957	2.834	4.004	7.09733	2.93167	-1.27556	1.7715e-08	1.53449e-06	UNC5C	unc-5 netrin receptor C [Source:NCBI gene (formerly Entrezgene);Acc:395101]	-	-	-	-	GO:0005886//plasma membrane;GO:0016020//membrane;GO:0030027//lamellipodium;GO:0030175//filopodium;GO:0030424//axon;GO:0030425//dendrite;GO:0030426//growth cone;GO:0043025//neuronal cell body	GO:0005042//netrin receptor activity;GO:0005043//netrin receptor activity involved in chemorepulsion;GO:0005515//protein binding;GO:0015631//tubulin binding;GO:0019901//protein kinase binding	GO:0006915//apoptotic process;GO:0007165//signal transduction;GO:0007411//axon guidance;GO:0007420//brain development;GO:0030334//regulation of cell migration;GO:0033564//anterior/posterior axon guidance;GO:0035234//ectopic germ cell programmed cell death;GO:0038007//netrin-activated signaling pathway;GO:0043065//positive regulation of apoptotic process;GO:0051094//positive regulation of developm…	--
ENSGALG00010002544	163	170	151	82	80	69	7.572	7.598	6.329	3.672	3.701	3.188	7.16633	3.52033	-1.02552	4.93455e-08	3.98939e-06	THSD1	thrombospondin type 1 domain containing 1 [Source:HGNC Symbol;Acc:HGNC:17754]	-	-	-	-	GO:0005768//endosome;GO:0005829//cytosol;GO:0005925//focal adhesion;GO:0009986//cell surface	GO:0050840//extracellular matrix binding	GO:0048041//focal adhesion assembly	--
ENSGALG00010021172	167	138	174	71	85	73	10.623	9	10.109	4.379	5.149	4.538	9.91067	4.68867	-1.0798	1.29411e-07	9.66901e-06	SLC29A4	solute carrier family 29 member 4 [Source:HGNC Symbol;Acc:HGNC:23097]	-	-	-	-	GO:0005886//plasma membrane;GO:0016020//membrane;GO:0016323//basolateral plasma membrane;GO:0016324//apical plasma membrane	GO:0005326//neurotransmitter transmembrane transporter activity;GO:0005337//nucleoside transmembrane transporter activity;GO:0005342//organic acid transmembrane transporter activity;GO:0008324//cation transmembrane transporter activity;GO:0008504//monoamine transmembrane transporter activity;GO:0015101//organic cation transmembrane transporter activity;GO:0015562//efflux transmembrane transporter…	GO:0006836//neurotransmitter transport;GO:0006837//serotonin transport;GO:0015695//organic cation transport;GO:0015844//monoamine transport;GO:0015872//dopamine transport;GO:0015874//norepinephrine transport;GO:0032238//adenosine transport;GO:0042908//xenobiotic transport;GO:0048241//epinephrine transport;GO:0051608//histamine transport;GO:0051610//serotonin uptake;GO:0051615//histamine uptake;GO…	--
ENSGALG00010011674	44	58	60	133	96	153	3.681	4.737	4.484	10.535	7.517	12.345	4.30067	10.1323	1.23633	5.17322e-07	3.39816e-05	SERPINB10	XP_418982.2 serpin B10 [Gallus gallus]	Organismal Systems	Immune system	ko04610//Complement and coagulation cascades	K19821	GO:0005615//extracellular space	GO:0004867//serine-type endopeptidase inhibitor activity	-	--
MSTRG.8782	128	185	215	72	87	90	4.36	6.312	6.662	2.413	2.867	3.065	5.778	2.78167	-1.05462	5.52588e-07	3.59982e-05	Spag4	sperm-associated antigen 4 protein-like isoform X3 [Gallus gallus]	-	-	-	-	-	-	-	--
ENSGALG00010028141	57	54	65	142	122	117	2.511	2.367	2.597	6.136	5.166	5.142	2.49167	5.48133	1.13742	5.81532e-07	3.74198e-05	CISH	cytokine inducible SH2 containing protein [Source:NCBI gene (formerly Entrezgene);Acc:395335]	Environmental Information Processing;Organismal Systems	Signal transduction;Endocrine system	ko04630//JAK-STAT signaling pathway;ko04917//Prolactin signaling pathway	K04701;K04701	GO:0005886//plasma membrane;GO:0005942//phosphatidylinositol 3-kinase complex;GO:0110165//cellular anatomical entity	GO:0046935//1-phosphatidylinositol-3-kinase regulator activity	GO:0007205//protein kinase C-activating G protein-coupled receptor signaling pathway;GO:0009968//negative regulation of signal transduction;GO:0035556//intracellular signal transduction;GO:0046854//phosphatidylinositol phosphate biosynthetic process	--
ENSGALG00010029394	48	41	50	105	105	105	1.828	1.553	1.727	3.922	3.843	3.989	1.70267	3.918	1.20232	1.10345e-06	6.69075e-05	CYGB	cytoglobin [Source:NCBI gene (formerly Entrezgene);Acc:427802]	-	-	-	-	GO:0043005//neuron projection;GO:0043025//neuronal cell body;GO:0110165//cellular anatomical entity	GO:0005344//oxygen carrier activity;GO:0005506//iron ion binding;GO:0016491//oxidoreductase activity;GO:0019825//oxygen binding;GO:0020037//heme binding;GO:0046872//metal ion binding	GO:0015671//oxygen transport	--
ENSGALG00010005567	43	47	42	13	8	11	1.985	2.152	1.749	0.639	0.361	0.58	1.962	0.526667	-1.89736	1.80127e-06	0.000103764	NDST3	N-deacetylase and N-sulfotransferase 3 [Source:HGNC Symbol;Acc:HGNC:7682]	Metabolism;Metabolism	Global and overview maps;Glycan biosynthesis and metabolism	ko01100//Metabolic pathways;ko00534//Glycosaminoglycan biosynthesis - heparan sulfate / heparin	K02578;K02578	-	GO:0008146//sulfotransferase activity;GO:0015016//[heparan sulfate]-glucosamine N-sulfotransferase activity;GO:0016787//hydrolase activity;GO:0102140//heparan sulfate N-deacetylase activity	GO:0015012//heparan sulfate proteoglycan biosynthetic process;GO:0015014//heparan sulfate proteoglycan biosynthetic process, polysaccharide chain biosynthetic process	--
ENSGALG00010029174	117	93	103	38	56	40	4.455	3.523	3.557	1.419	2.05	1.52	3.845	1.663	-1.2092	1.80345e-06	0.000103764	CALN1	calneuron 1 [Source:HGNC Symbol;Acc:HGNC:13248]	-	-	-	-	GO:0032588//trans-Golgi network membrane	GO:0005509//calcium ion binding	-	--
ENSGALG00010005242	65	55	45	112	122	120	2.374	2.042	1.543	4.103	4.321	4.381	1.98633	4.26833	1.10357	2.13256e-06	0.000120935	CCDC80	coiled-coil domain containing 80 [Source:NCBI gene (formerly Entrezgene);Acc:395074]	-	-	-	-	-	-	-	--
ENSGALG00010020918	51	46	61	13	18	16	3.678	3.301	3.99	0.92	1.248	1.151	3.65633	1.10633	-1.72461	3.34918e-06	0.000183333	ANXA8	XP_042718951.1 annexin A8-like isoform X1 [Lagopus leucura]	-	-	-	-	-	GO:0005509//calcium ion binding;GO:0005544//calcium-dependent phospholipid binding	-	--
ENSGALG00010004871	34	40	38	86	83	90	0.978	1.145	0.967	2.345	2.268	2.582	1.03	2.39833	1.21939	5.92831e-06	0.000307433	C11orf87	chromosome 11 open reading frame 87 [Source:HGNC Symbol;Acc:HGNC:33788]	-	-	-	-	-	-	-	--
MSTRG.15934	42	37	56	101	95	102	2.768	2.426	3.348	6.529	6.018	6.707	2.84733	6.418	1.17251	7.49005e-06	0.000380905	--	uncharacterized protein LOC110397938 isoform X2 [Numida meleagris]	-	-	-	-	-	-	-	--
ENSGALG00010015706	54	40	59	121	119	87	2.523	1.86	2.501	5.546	5.345	4.056	2.29467	4.98233	1.11854	1.42086e-05	0.000666661	EXOC3L2	XP_015143316.2 exocyst complex component 3-like protein isoform X1 [Gallus gallus]	-	-	-	-	GO:0000145//exocyst	-	GO:0006887//exocytosis	--
ENSGALG00010002364	13	22	14	50	42	62	0.819	1.38	0.801	3.092	2.67	3.9	1	3.22067	1.68736	1.85145e-05	0.000843586	VSNL1	visinin like 1 [Source:NCBI gene (formerly Entrezgene);Acc:396189]	-	-	-	-	-	GO:0005509//calcium ion binding;GO:0046872//metal ion binding	-	--
MSTRG.981	23	38	17	2	4	5	4.445	7.307	2.98	0.379	0.743	0.964	4.91067	0.695333	-2.82014	1.9583e-05	0.000887144	--	-	-	-	-	-	-	-	-	--
ENSGALG00010027213	44	67	89	23	28	21	2.353	3.661	4.449	1.236	1.439	1.12	3.48767	1.265	-1.46312	2.27426e-05	0.00100713	KCNC4	potassium voltage-gated channel subfamily C member 4 [Source:HGNC Symbol;Acc:HGNC:6236]	-	-	-	-	GO:0008076//voltage-gated potassium channel complex;GO:0016020//membrane;GO:0030424//axon;GO:0032590//dendrite membrane;GO:0032809//neuronal cell body membrane	GO:0005216//ion channel activity;GO:0005244//voltage-gated ion channel activity;GO:0005249//voltage-gated potassium channel activity;GO:0005251//delayed rectifier potassium channel activity;GO:0005267//potassium channel activity;GO:0005515//protein binding	GO:0006811//ion transport;GO:0006813//potassium ion transport;GO:0034765//regulation of ion transmembrane transport;GO:0051260//protein homooligomerization;GO:0055085//transmembrane transport;GO:0071805//potassium ion transmembrane transport	--
MSTRG.7315	80	109	103	45	44	51	4.113	5.577	4.804	2.27	2.175	2.616	4.83133	2.35367	-1.03751	3.06333e-05	0.00130171	--	Otoconin-90, partial [Megadyptes antipodes antipodes]	-	-	-	-	-	-	-	--
ENSGALG00010013226	34	28	27	63	75	68	1.955	1.687	1.561	4.038	4.567	3.85	1.73433	4.15167	1.25931	5.90285e-05	0.00235088	DUSP6	dual specificity phosphatase 6 [Source:NCBI gene (formerly Entrezgene);Acc:374272]	Environmental Information Processing	Signal transduction	ko04010//MAPK signaling pathway	K21946	GO:0005654//nucleoplasm;GO:0005737//cytoplasm;GO:0005829//cytosol	GO:0004721//phosphoprotein phosphatase activity;GO:0004722//protein serine/threonine phosphatase activity;GO:0004725//protein tyrosine phosphatase activity;GO:0008138//protein tyrosine/serine/threonine phosphatase activity;GO:0016301//kinase activity;GO:0016787//hydrolase activity;GO:0016791//phosphatase activity;GO:0017017//MAP kinase tyrosine/serine/threonine phosphatase activity;GO:0017018//my…	GO:0001933//negative regulation of protein phosphorylation;GO:0006470//protein dephosphorylation;GO:0016310//phosphorylation;GO:0016311//dephosphorylation;GO:0035335//peptidyl-tyrosine dephosphorylation;GO:0043065//positive regulation of apoptotic process;GO:0043409//negative regulation of MAPK cascade;GO:0051409//response to nitrosative stress;GO:0060420//regulation of heart growth;GO:0070373//n…	--
ENSGALG00010019912	52	61	70	30	24	22	6.23	7.657	8.635	3.467	3.127	2.345	7.50733	2.97967	-1.33315	0.000105534	0.00389635	ARG2	arginase 2 [Source:NCBI gene (formerly Entrezgene);Acc:423272]	Metabolism;Metabolism;Metabolism;Metabolism	Global and overview maps;Global and overview maps;Amino acid metabolism;Amino acid metabolism	ko01100//Metabolic pathways;ko01230//Biosynthesis of amino acids;ko00330//Arginine and proline metabolism;ko00220//Arginine biosynthesis	K01476;K01476;K01476;K01476	GO:0005737//cytoplasm;GO:0005739//mitochondrion	GO:0004053//arginase activity;GO:0016787//hydrolase activity;GO:0016813//hydrolase activity, acting on carbon-nitrogen (but not peptide) bonds, in linear amidines;GO:0030145//manganese ion binding;GO:0046872//metal ion binding	GO:0000050//urea cycle;GO:0001657//ureteric bud development;GO:0002829//negative regulation of type 2 immune response;GO:0006525//arginine metabolic process;GO:0006941//striated muscle contraction;GO:0019547//arginine catabolic process to ornithine;GO:0032651//regulation of interleukin-1 beta production;GO:0032696//negative regulation of interleukin-13 production;GO:0032700//negative regulation o…	--
ENSGALG00010017587	38	20	40	58	84	82	1.916	0.987	1.685	2.611	4.004	3.354	1.52933	3.323	1.11958	0.000169775	0.00588242	MB21D2	Mab-21 domain containing 2 [Source:HGNC Symbol;Acc:HGNC:30438]	-	-	-	-	-	GO:0044877//protein-containing complex binding	-	--
ENSGALG00010030109	5	13	11	35	24	46	0.229	0.592	0.457	1.547	1.056	2.068	0.426	1.557	1.86984	0.00017481	0.0060041	FBF1	Fas binding factor 1 [Source:NCBI gene (formerly Entrezgene);Acc:770159]	-	-	-	-	GO:0000922//spindle pole;GO:0005813//centrosome;GO:0005814//centriole;GO:0043296//apical junction complex;GO:0045095//keratin filament;GO:0097539//ciliary transition fiber	-	GO:0043297//apical junction assembly;GO:0060271//cilium assembly;GO:0090162//establishment of epithelial cell polarity	--
ENSGALG00010005140	32	50	60	119	119	66	1.744	2.712	2.967	6.362	6.235	3.59	2.47433	5.39567	1.12476	0.000182807	0.00623799	DCT	dopachrome tautomerase [Source:NCBI gene (formerly Entrezgene);Acc:395775]	Metabolism;Organismal Systems;Metabolism	Global and overview maps;Endocrine system;Amino acid metabolism	ko01100//Metabolic pathways;ko04916//Melanogenesis;ko00350//Tyrosine metabolism	K01827;K01827;K01827	GO:0005737//cytoplasm;GO:0005829//cytosol;GO:0005886//plasma membrane;GO:0042470//melanosome;GO:0043231//intracellular membrane-bounded organelle	GO:0004167//dopachrome isomerase activity;GO:0016491//oxidoreductase activity	GO:0002052//positive regulation of neuroblast proliferation;GO:0006583//melanin biosynthetic process from tyrosine;GO:0007405//neuroblast proliferation;GO:0009637//response to blue light;GO:0021847//ventricular zone neuroblast division;GO:0042438//melanin biosynthetic process;GO:0043473//pigmentation;GO:0048066//developmental pigmentation;GO:0048468//cell development	--
ENSGALG00010009362	25	30	31	68	63	60	4.659	5.353	5.104	11.964	11.134	11.019	5.03867	11.3723	1.17441	0.000187092	0.00632943	IL15	interleukin 15 [Source:NCBI gene (formerly Entrezgene);Acc:395258]	Environmental Information Processing;Organismal Systems	Signaling molecules and interaction;Immune system	ko04060//Cytokine-cytokine receptor interaction;ko04672//Intestinal immune network for IgA production	K05433;K05433	GO:0005576//extracellular region;GO:0005615//extracellular space;GO:0005654//nucleoplasm;GO:0005737//cytoplasm;GO:0005829//cytosol;GO:0016607//nuclear speck	GO:0005125//cytokine activity;GO:0005126//cytokine receptor binding	GO:0001779//natural killer cell differentiation;GO:0001787//natural killer cell proliferation;GO:0001866//NK T cell proliferation;GO:0006955//immune response;GO:0007260//tyrosine phosphorylation of STAT protein;GO:0030225//macrophage differentiation;GO:0032740//positive regulation of interleukin-17 production;GO:0032819//positive regulation of natural killer cell proliferation;GO:0032825//positiv…	--
ENSGALG00010000145	59	63	58	17	26	33	4.146	4.405	3.697	1.172	1.756	2.314	4.08267	1.74733	-1.22436	0.000200308	0.00669037	PRODH	XP_031448019.1 proline dehydrogenase 1, mitochondrial-like [Phasianus colchicus]	Metabolism;Metabolism	Global and overview maps;Amino acid metabolism	ko01100//Metabolic pathways;ko00330//Arginine and proline metabolism	K00318;K00318	GO:0005739//mitochondrion	GO:0004657//proline dehydrogenase activity;GO:0016491//oxidoreductase activity;GO:0071949//FAD binding	GO:0006560//proline metabolic process;GO:0006562//proline catabolic process;GO:0010133//proline catabolic process to glutamate	--
ENSGALG00010025604	64	78	100	33	38	46	7.65	9.277	10.843	3.869	4.366	5.486	9.25667	4.57367	-1.01714	0.000267168	0.00854341	HVCN1	hydrogen voltage gated channel 1 [Source:NCBI gene (formerly Entrezgene);Acc:416871]	-	-	-	-	GO:0005886//plasma membrane;GO:0016020//membrane	GO:0005216//ion channel activity;GO:0030171//voltage-gated proton channel activity;GO:0042802//identical protein binding	GO:0006811//ion transport;GO:0009268//response to pH;GO:0010043//response to zinc ion;GO:0055085//transmembrane transport;GO:0071294//cellular response to zinc ion;GO:0071467//cellular response to pH;GO:1902600//proton transmembrane transport	--
ENSGALG00010012243	10	15	19	0	2	0	0.708	1.105	1.249	0	0.127	0	1.02067	0.0423333	-4.59157	0.000272013	0.00868073	pol	XP_015731928.1 uncharacterized protein LOC107320518 [Coturnix japonica]	-	-	-	-	-	GO:0003676//nucleic acid binding;GO:0004523//RNA-DNA hybrid ribonuclease activity	GO:0015074//DNA integration	--
MSTRG.506	12	20	8	50	34	37	0.811	1.367	0.574	3.272	2.326	2.786	0.917333	2.79467	1.60716	0.000281112	0.00889906	--	-	-	-	-	-	-	-	-	--
ENSGALG00010014295	30	25	43	75	78	59	0.663	0.549	0.862	1.577	1.669	1.272	0.691333	1.506	1.12327	0.000298402	0.00934972	CACNA1C	calcium voltage-gated channel subunit alpha1 C [Source:HGNC Symbol;Acc:HGNC:1390]	Environmental Information Processing;Environmental Information Processing;Organismal Systems;Organismal Systems;Organismal Systems;Organismal Systems	Signal transduction;Signal transduction;Circulatory system;Circulatory system;Endocrine system;Circulatory system	ko04020//Calcium signaling pathway;ko04010//MAPK signaling pathway;ko04261//Adrenergic signaling in cardiomyocytes;ko04270//Vascular smooth muscle contraction;ko04912//GnRH signaling pathway;ko04260//Cardiac muscle contraction	K04850;K04850;K04850;K04850;K04850;K04850	GO:0005737//cytoplasm;GO:0005886//plasma membrane;GO:0005891//voltage-gated calcium channel complex;GO:0014069//postsynaptic density;GO:0016020//membrane;GO:1990454//L-type voltage-gated calcium channel complex	GO:0005216//ion channel activity;GO:0005245//voltage-gated calcium channel activity;GO:0005516//calmodulin binding;GO:0008331//high voltage-gated calcium channel activity;GO:0051393//alpha-actinin binding;GO:0086007//voltage-gated calcium channel activity involved in cardiac muscle cell action potential;GO:0086056//voltage-gated calcium channel activity involved in AV node cell action potential	GO:0002520//immune system development;GO:0006811//ion transport;GO:0007204//positive regulation of cytosolic calcium ion concentration;GO:0007507//heart development;GO:0035115//embryonic forelimb morphogenesis;GO:0043010//camera-type eye development;GO:0055085//transmembrane transport;GO:0061337//cardiac conduction;GO:0061577//calcium ion transmembrane transport via high voltage-gated calcium cha…	--
MSTRG.3504	37	28	55	70	82	89	6.895	5.192	9.298	12.796	14.69	16.55	7.12833	14.6787	1.04208	0.000599177	0.0172037	--	-	-	-	-	-	-	-	-	--
ENSGALG00010022560	4	7	6	26	25	18	0.389	0.677	0.529	2.477	2.334	1.745	0.531667	2.18533	2.03926	0.000626639	0.0178643	SAMD10	sterile alpha motif domain containing 10 [Source:HGNC Symbol;Acc:HGNC:16129]	-	-	-	-	-	GO:0005515//protein binding	-	--
MSTRG.16888	7	18	9	32	26	47	0.623	1.594	0.727	2.793	2.224	4.173	0.981333	3.06333	1.64229	0.000758372	0.0207926	--	centrosome-associated protein CEP250-like [Athene cunicularia]	-	-	-	-	-	-	-	--
ENSGALG00010002438	11	15	8	28	36	35	0.673	0.838	0.444	1.31	1.852	1.865	0.651667	1.67567	1.36253	0.000825412	0.0220927	RARB	retinoic acid receptor beta [Source:NCBI gene (formerly Entrezgene);Acc:396266]	Human Diseases;Human Diseases;Human Diseases;Human Diseases	Cancer: overview;Cancer: specific types;Cancer: specific types;Cancer: specific types	ko05200//Pathways in cancer;ko05226//Gastric cancer;ko05223//Non-small cell lung cancer;ko05222//Small cell lung cancer	K08528;K08528;K08528;K08528	GO:0005634//nucleus;GO:0005654//nucleoplasm	GO:0003677//DNA binding;GO:0003700//DNA-binding transcription factor activity;GO:0004879//nuclear receptor activity;GO:0008270//zinc ion binding;GO:0043565//sequence-specific DNA binding;GO:0046872//metal ion binding;GO:1990837//sequence-specific double-stranded DNA binding	GO:0000122//negative regulation of transcription by RNA polymerase II;GO:0001657//ureteric bud development;GO:0002068//glandular epithelial cell development;GO:0003417//growth plate cartilage development;GO:0006351//transcription, DNA-templated;GO:0006355//regulation of transcription, DNA-templated;GO:0006915//apoptotic process;GO:0008283//cell population proliferation;GO:0012501//programmed cell…	THR-like
ENSGALG00010003518	11	16	21	0	4	3	0.786	1.137	1.36	0	0.275	0.214	1.09433	0.163	-2.74711	0.000868166	0.0230028	CYP7A1	cytochrome P450 family 7 subfamily A member 1 [Source:NCBI gene (formerly Entrezgene);Acc:414834]	Metabolism;Organismal Systems;Metabolism;Metabolism	Global and overview maps;Endocrine system;Lipid metabolism;Lipid metabolism	ko01100//Metabolic pathways;ko03320//PPAR signaling pathway;ko00140//Steroid hormone biosynthesis;ko00120//Primary bile acid biosynthesis	K00489;K00489;K00489;K00489	-	GO:0004497//monooxygenase activity;GO:0005506//iron ion binding;GO:0008123//cholesterol 7-alpha-monooxygenase activity;GO:0016705//oxidoreductase activity, acting on paired donors, with incorporation or reduction of molecular oxygen;GO:0020037//heme binding	GO:0006699//bile acid biosynthetic process;GO:0006707//cholesterol catabolic process;GO:0042632//cholesterol homeostasis;GO:0070857//regulation of bile acid biosynthetic process;GO:0071333//cellular response to glucose stimulus	--
ENSGALG00010010871	22	16	18	2	7	2	1.442	1.043	1.018	0.112	0.387	0.131	1.16767	0.21	-2.47517	0.000916037	0.0240177	GCNT2	glucosaminyl (N-acetyl) transferase 2 (I blood group) [Source:HGNC Symbol;Acc:HGNC:4204]	Metabolism;Metabolism	Global and overview maps;Glycan biosynthesis and metabolism	ko01100//Metabolic pathways;ko00601//Glycosphingolipid biosynthesis - lacto and neolacto series	K00742;K00742	GO:0000139//Golgi membrane;GO:0005794//Golgi apparatus;GO:0016020//membrane	GO:0008109//N-acetyllactosaminide beta-1,6-N-acetylglucosaminyltransferase activity;GO:0008375//acetylglucosaminyltransferase activity;GO:0016740//transferase activity;GO:0016757//glycosyltransferase activity	GO:0006486//protein glycosylation;GO:0007179//transforming growth factor beta receptor signaling pathway;GO:0010608//posttranscriptional regulation of gene expression;GO:0010718//positive regulation of epithelial to mesenchymal transition;GO:0010812//negative regulation of cell-substrate adhesion;GO:0030335//positive regulation of cell migration;GO:0034116//positive regulation of heterotypic cell…	--
ENSGALG00010012829	56	59	99	49	26	21	4.071	4.268	6.528	3.494	1.817	1.523	4.95567	2.278	-1.12131	0.00100312	0.0258825	RGS5	regulator of G protein signaling 5 [Source:HGNC Symbol;Acc:HGNC:10001]	-	-	-	-	GO:0005737//cytoplasm;GO:0005829//cytosol;GO:0043231//intracellular membrane-bounded organelle	-	-	--
ENSGALG00010018390	29	32	30	13	10	8	1.127	1.216	1.085	0.508	0.374	0.322	1.14267	0.401333	-1.50953	0.00105566	0.0270792	SLC12A1	solute carrier family 12 member 1 [Source:HGNC Symbol;Acc:HGNC:10910]	-	-	-	-	GO:0016020//membrane;GO:0070062//extracellular exosome	GO:0008511//sodium:potassium:chloride symporter activity;GO:0015377//cation:chloride symporter activity;GO:0022857//transmembrane transporter activity	GO:0006811//ion transport;GO:0055085//transmembrane transport	--
ENSGALG00010021215	42	39	39	11	11	24	1.289	1.205	1.086	0.343	0.328	0.756	1.19333	0.475667	-1.32697	0.00108322	0.0274351	SH3PXD2A	SH3 and PX domains 2A [Source:HGNC Symbol;Acc:HGNC:23664]	-	-	-	-	GO:0002102//podosome;GO:0005737//cytoplasm;GO:0042995//cell projection	GO:0002020//protease binding;GO:0005515//protein binding;GO:0005546//phosphatidylinositol-4,5-bisphosphate binding;GO:0010314//phosphatidylinositol-5-phosphate binding;GO:0016176//superoxide-generating NADPH oxidase activator activity;GO:0032266//phosphatidylinositol-3-phosphate binding;GO:0035091//phosphatidylinositol binding;GO:0043325//phosphatidylinositol-3,4-bisphosphate binding;GO:0070273//…	GO:0006801//superoxide metabolic process;GO:0042554//superoxide anion generation;GO:0072593//reactive oxygen species metabolic process;GO:0072675//osteoclast fusion	--
MSTRG.17009	61	48	113	38	38	31	8.041	6.303	13.537	4.912	4.755	4.025	9.29367	4.564	-1.02595	0.00169355	0.0396124	--	-	-	-	-	-	-	-	-	--
ENSGALG00010018601	24	33	47	64	65	74	1.816	2.604	3.297	5.108	4.932	5.589	2.57233	5.20967	1.01811	0.00182258	0.0420687	CPNE4	copine 4 [Source:HGNC Symbol;Acc:HGNC:2317]	-	-	-	-	GO:0005886//plasma membrane	GO:0005544//calcium-dependent phospholipid binding	GO:0071277//cellular response to calcium ion	--

## Sheet: Table S5
Table S5. Detailed information of the most differentially expressed genes which selected by RNA-seq data (NC vs SO+PA).
id	NC-1_count	NC-2_count	NC-3_count	SO+PA-1_count	SO+PA-2_count	SO+PA-3_count	NC-1_tpm	NC-2_tpm	NC-3_tpm	SO+PA-1_tpm	SO+PA-2_tpm	SO+PA-3_tpm	NC_mean	SO+PA_mean	log2(fc)	PValue	FDR	Symbol	Description	KEGG_A_class	KEGG_B_class	Pathway	K_ID	GO Component	GO Function	GO Process	TF_family
ENSGALG00010016030	2525	2590	2987	7992	7688	9648	165.135	168.551	177.213	532.491	483.164	626.875	170.3	547.51	1.68481	3.10703e-81	4.90102e-77	TGM4	transglutaminase 4 [Source:NCBI gene (formerly Entrezgene);Acc:420706]	-	-	-	-	GO:0005737//cytoplasm;GO:0005794//Golgi apparatus;GO:0062023//collagen-containing extracellular matrix	GO:0003810//protein-glutamine gamma-glutamyltransferase activity;GO:0046872//metal ion binding	GO:0018149//peptide cross-linking	--
ENSGALG00010029687	349	320	392	1206	1248	1363	23.468	21.411	23.912	82.617	80.642	91.055	22.9303	84.7713	1.88632	5.03885e-76	3.97414e-72	SLC16A5	solute carrier family 16 member 5 [Source:HGNC Symbol;Acc:HGNC:10926]	-	-	-	-	-	GO:0022857//transmembrane transporter activity	GO:0055085//transmembrane transport	--
ENSGALG00010024761	406	426	403	1370	1393	1903	27.822	29.1	25.111	95.863	91.847	129.851	27.3443	105.854	1.95276	3.17539e-60	1.00177e-56	OSGIN1	N-terminal EF-hand calcium binding protein 2 [Source:HGNC Symbol;Acc:HGNC:23746]	-	-	-	-	GO:0005886//plasma membrane	GO:0005509//calcium ion binding;GO:0031687//A2A adenosine receptor binding;GO:0031802//type 5 metabotropic glutamate receptor binding	GO:0060168//positive regulation of adenosine receptor signaling pathway;GO:0070374//positive regulation of ERK1 and ERK2 cascade;GO:1900451//positive regulation of glutamate receptor signaling pathway;GO:1904021//negative regulation of G protein-coupled receptor internalization;GO:1905477//positive regulation of protein localization to membrane	--
ENSGALG00010014764	1358	1404	1393	566	548	471	124.926	125.227	109.306	49.075	43.266	43.184	119.82	45.175	-1.40727	6.71057e-54	1.76421e-50	SULT3A1	NP_001264933.1 sulfotransferase family 3A, member 1-like [Gallus gallus]	-	-	-	-	GO:0005737//cytoplasm	GO:0008146//sulfotransferase activity;GO:0016740//transferase activity	GO:0051923//sulfation	--
ENSGALG00010027751	828	769	909	1759	1765	1919	44.608	41.225	44.425	96.544	91.375	102.712	43.4193	96.877	1.15782	7.67254e-41	1.51283e-37	ANGPTL4	angiopoietin like 4 [Source:HGNC Symbol;Acc:HGNC:16039]	Organismal Systems	Endocrine system	ko03320//PPAR signaling pathway	K08767	GO:0005576//extracellular region;GO:0005615//extracellular space	GO:0004857//enzyme inhibitor activity;GO:0042802//identical protein binding	GO:0043066//negative regulation of apoptotic process;GO:0043335//protein unfolding;GO:0051005//negative regulation of lipoprotein lipase activity;GO:0070328//triglyceride homeostasis;GO:0072577//endothelial cell apoptotic process;GO:2000352//negative regulation of endothelial cell apoptotic process	--
ENSGALG00010002667	759	768	925	233	296	177	39.387	39.658	43.545	12.318	14.761	9.125	40.8633	12.068	-1.75962	2.53771e-35	3.33582e-32	ANG	XP_021252952.1 ribonuclease CL2 [Numida meleagris]	Human Diseases	Neurodegenerative disease	ko05014//Amyotrophic lateral sclerosis	K16631	-	GO:0003676//nucleic acid binding	-	--
ENSGALG00010016168	4786	4646	5353	8985	9374	11228	213.24	203.176	214.693	416.374	410.185	509.867	210.37	445.475	1.08242	1.416e-34	1.71815e-31	PLIN2	perilipin 2 [Source:NCBI gene (formerly Entrezgene);Acc:427237]	Organismal Systems	Endocrine system	ko03320//PPAR signaling pathway	K17284	GO:0005634//nucleus;GO:0005737//cytoplasm;GO:0005811//lipid droplet;GO:0005829//cytosol;GO:0005886//plasma membrane	-	GO:0015909//long-chain fatty acid transport;GO:0019915//lipid storage;GO:0042149//cellular response to glucose starvation;GO:1905691//lipid droplet disassembly	--
MSTRG.10515	767	896	838	307	366	284	35.592	41.373	35.277	14.514	16.321	13.093	37.414	14.6427	-1.3534	1.05766e-33	1.19168e-30	--	-	-	-	-	-	-	-	-	--
ENSGALG00010028515	478	453	488	1041	987	988	51.982	48.961	48.218	115.149	102.99	106.59	49.7203	108.243	1.12237	4.48555e-33	4.717e-30	--	XP_040546817.1 scale keratin-like isoform X1 [Gallus gallus]	-	-	-	-	GO:0005882//intermediate filament	GO:0005200//structural constituent of cytoskeleton	-	--
ENSGALG00010005518	776	795	841	1475	1607	1806	46.581	41.862	43.712	82.919	86.745	103.281	44.0517	90.9817	1.04638	3.31804e-30	3.07875e-27	HPGDS	hematopoietic prostaglandin D synthase [Source:NCBI gene (formerly Entrezgene);Acc:395863]	Metabolism;Metabolism;Metabolism;Metabolism;Metabolism	Global and overview maps;Lipid metabolism;Metabolism of other amino acids;Xenobiotics biodegradation and metabolism;Xenobiotics biodegradation and metabolism	ko01100//Metabolic pathways;ko00590//Arachidonic acid metabolism;ko00480//Glutathione metabolism;ko00980//Metabolism of xenobiotics by cytochrome P450;ko00982//Drug metabolism - cytochrome P450	K04097;K04097;K04097;K04097;K04097	GO:0005654//nucleoplasm;GO:0005737//cytoplasm;GO:0005829//cytosol;GO:0043231//intracellular membrane-bounded organelle	GO:0000287//magnesium ion binding;GO:0004364//glutathione transferase activity;GO:0004667//prostaglandin-D synthase activity;GO:0005509//calcium ion binding;GO:0016740//transferase activity;GO:0016853//isomerase activity;GO:0042803//protein homodimerization activity	GO:0001516//prostaglandin biosynthetic process;GO:0006629//lipid metabolic process;GO:0006631//fatty acid metabolic process;GO:0006633//fatty acid biosynthetic process;GO:0006693//prostaglandin metabolic process;GO:2000255//negative regulation of male germ cell proliferation	--
ENSGALG00010007698	103	110	102	365	315	396	3.518	3.738	3.16	12.699	10.338	13.436	3.472	12.1577	1.80803	2.86479e-29	2.37838e-26	ADAMTS18	ADAM metallopeptidase with thrombospondin type 1 motif 18 [Source:HGNC Symbol;Acc:HGNC:17110]	-	-	-	-	-	GO:0004222//metalloendopeptidase activity;GO:0008237//metallopeptidase activity	GO:0001654//eye development;GO:0006508//proteolysis;GO:0030198//extracellular matrix organization;GO:0090331//negative regulation of platelet aggregation	--
ENSGALG00010015972	1681	1607	1893	806	936	679	54.099	51.563	55.815	27.236	29.228	22.163	53.8257	26.209	-1.03823	6.57986e-26	4.15163e-23	FSTL4	follistatin like 4 [Source:NCBI gene (formerly Entrezgene);Acc:395163]	-	-	-	-	GO:0005576//extracellular region;GO:0005615//extracellular space;GO:0030141//secretory granule	GO:0005509//calcium ion binding;GO:0005515//protein binding;GO:0046872//metal ion binding;GO:0048403//brain-derived neurotrophic factor binding	GO:0031549//negative regulation of brain-derived neurotrophic factor receptor signaling pathway;GO:0048670//regulation of collateral sprouting;GO:0048671//negative regulation of collateral sprouting;GO:0061000//negative regulation of dendritic spine development	--
ENSGALG00010009376	713	659	700	305	325	235	77.78	71.534	69.272	33.897	34.069	25.469	72.862	31.145	-1.22617	5.15082e-25	2.90175e-22	CDO1	cysteine dioxygenase type 1 [Source:HGNC Symbol;Acc:HGNC:1795]	Metabolism;Metabolism;Metabolism	Global and overview maps;Amino acid metabolism;Metabolism of other amino acids	ko01100//Metabolic pathways;ko00270//Cysteine and methionine metabolism;ko00430//Taurine and hypotaurine metabolism	K00456;K00456;K00456	GO:0005829//cytosol	GO:0005506//iron ion binding;GO:0008198//ferrous iron binding;GO:0008270//zinc ion binding;GO:0016151//nickel cation binding;GO:0016491//oxidoreductase activity;GO:0016702//oxidoreductase activity, acting on single donors with incorporation of molecular oxygen, incorporation of two atoms of oxygen;GO:0017172//cysteine dioxygenase activity;GO:0046872//metal ion binding;GO:0051213//dioxygenase acti…	GO:0019448//L-cysteine catabolic process;GO:0042412//taurine biosynthetic process	--
ENSGALG00010016067	230	228	249	49	68	34	24.692	24.276	24.342	5.405	7.056	3.649	24.4367	5.37	-2.18605	6.08624e-25	3.3105e-22	AHSG	alpha 2-HS glycoprotein [Source:HGNC Symbol;Acc:HGNC:349]	-	-	-	-	GO:0005615//extracellular space;GO:0005794//Golgi apparatus	GO:0004869//cysteine-type endopeptidase inhibitor activity	GO:0001503//ossification;GO:0006953//acute-phase response;GO:0030502//negative regulation of bone mineralization;GO:0050727//regulation of inflammatory response;GO:0050766//positive regulation of phagocytosis	--
ENSGALG00010019676	516	588	576	194	248	239	28.562	32.12	30.781	11.297	13.463	13.499	30.4877	12.753	-1.25739	9.46378e-25	4.97605e-22	NEUROD6	neuronal differentiation 6 [Source:HGNC Symbol;Acc:HGNC:13804]	-	-	-	-	GO:0005634//nucleus	GO:0000978//RNA polymerase II cis-regulatory region sequence-specific DNA binding;GO:0001228//DNA-binding transcription activator activity, RNA polymerase II-specific;GO:0003677//DNA binding;GO:0003700//DNA-binding transcription factor activity;GO:0046983//protein dimerization activity;GO:0070888//E-box binding	GO:0006355//regulation of transcription, DNA-templated;GO:0007399//nervous system development;GO:0007423//sensory organ development;GO:0021542//dentate gyrus development;GO:0030154//cell differentiation;GO:0045944//positive regulation of transcription by RNA polymerase II;GO:0061564//axon development	bHLH
ENSGALG00010015306	426	485	474	859	937	948	18.564	20.772	18.569	37.713	38.738	40.608	19.3017	39.0197	1.01548	3.43719e-24	1.74897e-21	BCAT1	branched chain amino acid transaminase 1 [Source:HGNC Symbol;Acc:HGNC:976]	Metabolism;Metabolism;Metabolism;Metabolism;Metabolism;Metabolism;Metabolism	Global and overview maps;Global and overview maps;Amino acid metabolism;Amino acid metabolism;Metabolism of cofactors and vitamins;Global and overview maps;Amino acid metabolism	ko01100//Metabolic pathways;ko01230//Biosynthesis of amino acids;ko00280//Valine, leucine and isoleucine degradation;ko00270//Cysteine and methionine metabolism;ko00770//Pantothenate and CoA biosynthesis;ko01210//2-Oxocarboxylic acid metabolism;ko00290//Valine, leucine and isoleucine biosynthesis	K00826;K00826;K00826;K00826;K00826;K00826;K00826	-	GO:0003824//catalytic activity;GO:0004084//branched-chain-amino-acid transaminase activity	GO:0009081//branched-chain amino acid metabolic process	--
MSTRG.7466	227	315	308	71	93	67	6.514	8.994	8.017	2.076	2.564	1.91	7.84167	2.18333	-1.84463	1.95229e-22	9.05746e-20	--	zinc finger ccch domain-containing protein 11a [Limosa lapponica baueri]	-	-	-	-	-	-	-	--
ENSGALG00010013828	315	307	341	92	129	96	9.854	13.373	15.187	6.026	6.834	5.612	12.8047	6.15733	-1.05629	3.39601e-22	1.53054e-19	PTN	pleiotrophin [Source:NCBI gene (formerly Entrezgene);Acc:418125]	-	-	-	-	GO:0005576//extracellular region;GO:0005615//extracellular space;GO:0005783//endoplasmic reticulum;GO:0032991//protein-containing complex;GO:0098685//Schaffer collateral - CA1 synapse	GO:0004864//protein phosphatase inhibitor activity;GO:0005178//integrin binding;GO:0008083//growth factor activity;GO:0008201//heparin binding;GO:0019901//protein kinase binding;GO:0035374//chondroitin sulfate binding;GO:0140677//molecular function activator activity	GO:0001503//ossification;GO:0001756//somitogenesis;GO:0002232//leukocyte chemotaxis involved in inflammatory response;GO:0002690//positive regulation of leukocyte chemotaxis;GO:0007165//signal transduction;GO:0007229//integrin-mediated signaling pathway;GO:0007406//negative regulation of neuroblast proliferation;GO:0007420//brain development;GO:0007507//heart development;GO:0007612//learning;GO:0…	--
ENSGALG00010014655	169	151	194	434	430	641	11.152	10.331	11.205	30.215	29.032	43.827	10.896	34.358	1.65685	3.23686e-21	1.27646e-18	FHL3	four and a half LIM domains 3 [Source:HGNC Symbol;Acc:HGNC:3704]	-	-	-	-	GO:0001725//stress fiber;GO:0005634//nucleus;GO:0030018//Z disc	GO:0003779//actin binding	GO:0030036//actin cytoskeleton organization	--
ENSGALG00010017460	496	526	489	219	233	161	49.453	51.967	44.135	21.939	22.288	16.195	48.5183	20.1407	-1.26842	4.52334e-21	1.74027e-18	SERPINA10	serpin family A member 10 [Source:HGNC Symbol;Acc:HGNC:15996]	-	-	-	-	GO:0005615//extracellular space	GO:0004867//serine-type endopeptidase inhibitor activity	GO:0007596//blood coagulation	--
ENSGALG00010028447	200	140	162	417	441	402	11.824	7.53	10.785	24.026	23.848	23.267	10.0463	23.7137	1.23905	5.9217e-20	2.03063e-17	OLFM1	olfactomedin 1 [Source:NCBI gene (formerly Entrezgene);Acc:395535]	-	-	-	-	GO:0005576//extracellular region;GO:0005615//extracellular space;GO:0005783//endoplasmic reticulum;GO:0030424//axon;GO:0042995//cell projection;GO:0043025//neuronal cell body;GO:0043204//perikaryon;GO:0044295//axonal growth cone;GO:0045202//synapse	-	GO:0003190//atrioventricular valve formation;GO:0007165//signal transduction;GO:0010628//positive regulation of gene expression;GO:0010629//negative regulation of gene expression;GO:0010718//positive regulation of epithelial to mesenchymal transition;GO:0023041//neuronal signal transduction;GO:0030516//regulation of axon extension;GO:0043065//positive regulation of apoptotic process;GO:0060317//c…	--
ENSGALG00010018902	258	262	300	602	529	700	14.997	14.826	15.969	35.93	28.388	40.813	15.264	35.0437	1.19902	1.20677e-19	3.88483e-17	NOXO1	NADPH oxidase organizer 1 [Source:HGNC Symbol;Acc:HGNC:19404]	-	-	-	-	-	GO:0005515//protein binding;GO:0035091//phosphatidylinositol binding	-	--
ENSGALG00010001129	520	574	544	276	265	209	67.852	74.529	64.393	36.69	33.228	27.094	68.9247	32.3373	-1.09182	5.08844e-19	1.54356e-16	TM4SF4	transmembrane 4 L six family member 4 [Source:HGNC Symbol;Acc:HGNC:11856]	-	-	-	-	GO:0016020//membrane	-	-	--
ENSGALG00010012274	187	211	238	456	449	481	8.42	9.516	9.772	21.332	19.657	21.943	9.236	20.9773	1.18349	3.71482e-18	1.08514e-15	B4GALNT3	beta-1,4-N-acetyl-galactosaminyltransferase 3 [Source:HGNC Symbol;Acc:HGNC:24137]	Metabolism;Metabolism	Global and overview maps;Glycan biosynthesis and metabolism	ko01100//Metabolic pathways;ko00513//Various types of N-glycan biosynthesis	K09656;K09656	GO:0005794//Golgi apparatus;GO:0032580//Golgi cisterna membrane;GO:0043231//intracellular membrane-bounded organelle	GO:0008376//acetylgalactosaminyltransferase activity	-	--
ENSGALG00010013086	1232	1046	1063	595	592	403	98.903	83.557	77.413	48.663	45.669	32.142	86.6243	42.158	-1.03897	1.00334e-17	2.74626e-15	CXCL14	C-X-C motif chemokine ligand 14 [Source:NCBI gene (formerly Entrezgene);Acc:395451]	Environmental Information Processing	Signaling molecules and interaction	ko04060//Cytokine-cytokine receptor interaction	K10033	GO:0005576//extracellular region	GO:0008009//chemokine activity	GO:0006955//immune response;GO:0060326//cell chemotaxis	--
ENSGALG00010005333	495	487	522	247	241	170	12.62	12.355	12.073	6.415	5.904	4.306	12.3493	5.54167	-1.15604	1.00978e-17	2.74626e-15	PLXNA4	plexin A4 [Source:HGNC Symbol;Acc:HGNC:9102]	-	-	-	-	GO:0002116//semaphorin receptor complex;GO:0005886//plasma membrane;GO:0016020//membrane;GO:0110165//cellular anatomical entity;GO:0150053//cerebellar climbing fiber to Purkinje cell synapse	GO:0005515//protein binding;GO:0017154//semaphorin receptor activity	GO:0007162//negative regulation of cell adhesion;GO:0007399//nervous system development;GO:0007411//axon guidance;GO:0008045//motor neuron axon guidance;GO:0008360//regulation of cell shape;GO:0021602//cranial nerve morphogenesis;GO:0021610//facial nerve morphogenesis;GO:0021612//facial nerve structural organization;GO:0021615//glossopharyngeal nerve morphogenesis;GO:0021636//trigeminal nerve mor…	--
ENSGALG00010008084	105	107	112	254	275	317	8.748	9.137	8.747	22.088	22.396	27.084	8.87733	23.856	1.42615	3.85332e-17	1.01304e-14	CYP2AC1	cytochrome P450, family 2, subfamily AC, polypeptide 1 [Source:NCBI gene (formerly Entrezgene);Acc:422046]	-	-	-	-	GO:0005737//cytoplasm;GO:0043231//intracellular membrane-bounded organelle	GO:0004497//monooxygenase activity;GO:0005506//iron ion binding;GO:0016491//oxidoreductase activity;GO:0016705//oxidoreductase activity, acting on paired donors, with incorporation or reduction of molecular oxygen;GO:0016712//oxidoreductase activity, acting on paired donors, with incorporation or reduction of molecular oxygen, reduced flavin or flavoprotein as one donor, and incorporation of one …	GO:0006082//organic acid metabolic process;GO:0006805//xenobiotic metabolic process	--
ENSGALG00010005494	50	74	57	207	175	280	2.839	4.181	2.936	11.973	9.548	15.794	3.31867	12.4383	1.90612	5.65264e-17	1.46172e-14	C8orf22	C8orf22 homolog [Source:NCBI gene (formerly Entrezgene);Acc:425711]	-	-	-	-	-	-	GO:0007275//multicellular organism development;GO:0030154//cell differentiation	--
ENSGALG00010021584	148	102	127	343	356	278	6.88	4.742	5.355	16.471	15.89	12.916	5.659	15.0923	1.4152	3.6406e-16	8.31017e-14	OVCH2	ovochymase 2 [Source:HGNC Symbol;Acc:HGNC:29970]	-	-	-	-	-	GO:0004252//serine-type endopeptidase activity	GO:0006508//proteolysis;GO:0009566//fertilization	--
ENSGALG00010003223	94	85	93	235	218	296	7.17	6.452	6.435	18.262	15.98	22.432	6.68567	18.8913	1.49858	1.04899e-15	2.14892e-13	AREG	amphiregulin [Source:NCBI gene (formerly Entrezgene);Acc:428752]	Environmental Information Processing;Environmental Information Processing	Signal transduction;Signal transduction	ko04010//MAPK signaling pathway;ko04012//ErbB signaling pathway	K09782;K09782	GO:0005615//extracellular space;GO:0005634//nucleus;GO:0005737//cytoplasm;GO:0009986//cell surface;GO:0016020//membrane	GO:0030297//transmembrane receptor protein tyrosine kinase activator activity;GO:0048018//receptor ligand activity	GO:0007173//epidermal growth factor receptor signaling pathway;GO:0007186//G protein-coupled receptor signaling pathway;GO:0008284//positive regulation of cell population proliferation;GO:0032355//response to estradiol;GO:0038134//ERBB2-EGFR signaling pathway;GO:0045741//positive regulation of epidermal growth factor-activated receptor activity;GO:0050731//positive regulation of peptidyl-tyrosine…	--
ENSGALG00010005935	191	227	215	75	78	40	8.956	9.788	10.104	3.311	3.172	1.722	9.616	2.735	-1.8139	6.59449e-15	1.28422e-12	ATP8A2	ATPase phospholipid transporting 8A2 [Source:HGNC Symbol;Acc:HGNC:13533]	-	-	-	-	GO:0005654//nucleoplasm;GO:0005794//Golgi apparatus;GO:0005886//plasma membrane;GO:0016020//membrane;GO:1990531//phospholipid-translocating ATPase complex	GO:0000166//nucleotide binding;GO:0000287//magnesium ion binding;GO:0005215//transporter activity;GO:0005524//ATP binding;GO:0016887//ATP hydrolysis activity;GO:0140326//ATPase-coupled intramembrane lipid transporter activity	GO:0015914//phospholipid transport;GO:0034204//lipid translocation;GO:0045332//phospholipid translocation;GO:0048666//neuron development	--
ENSGALG00010029774	119	104	80	269	232	312	7.668	6.669	4.677	17.66	14.366	19.974	6.338	17.3333	1.45145	1.05674e-14	2.03281e-12	RFLNB	refilin B [Source:HGNC Symbol;Acc:HGNC:28705]	-	-	-	-	GO:0015629//actin cytoskeleton;GO:0032432//actin filament bundle	GO:0031005//filamin binding	GO:0001837//epithelial to mesenchymal transition;GO:0030036//actin cytoskeleton organization;GO:0048705//skeletal system morphogenesis;GO:0061181//regulation of chondrocyte development;GO:0061182//negative regulation of chondrocyte development;GO:0061572//actin filament bundle organization;GO:1900158//negative regulation of bone mineralization involved in bone maturation	--
ENSGALG00010016139	327	383	354	177	169	136	38.269	44.713	37.613	21.104	19.006	16.103	40.1983	18.7377	-1.10119	1.3342e-14	2.47596e-12	LURAP1L	leucine rich adaptor protein 1 like [Source:HGNC Symbol;Acc:HGNC:31452]	-	-	-	-	-	-	GO:0043123//positive regulation of I-kappaB kinase/NF-kappaB signaling	--
ENSGALG00010004300	227	246	282	491	451	583	19.129	20.69	21.582	42.23	36.616	48.924	20.467	42.59	1.05722	3.63789e-14	6.04044e-12	VNN2	vanin 2 [Source:NCBI gene (formerly Entrezgene);Acc:421702]	Metabolism;Metabolism	Global and overview maps;Metabolism of cofactors and vitamins	ko01100//Metabolic pathways;ko00770//Pantothenate and CoA biosynthesis	K08069;K08069	-	GO:0016811//hydrolase activity, acting on carbon-nitrogen (but not peptide) bonds, in linear amides	GO:0006807//nitrogen compound metabolic process	--
MSTRG.7203	329	288	318	129	149	81	13.114	11.475	11.726	5.296	5.786	3.276	12.105	4.786	-1.33871	5.86516e-14	9.6372e-12	--	PREDICTED: LOW QUALITY PROTEIN: serine/threonine-protein kinase PAK 3-like [Pseudopodoces humilis]	Human Diseases;Cellular Processes;Cellular Processes;Human Diseases;Environmental Information Processing;Organismal Systems;Human Diseases;Organismal Systems;Environmental Information Processing;Human Diseases	Infectious disease: bacterial;Cell motility;Cellular community - eukaryotes;Infectious disease: bacterial;Signal transduction;Development and regeneration;Infectious disease: viral;Immune system;Signal transduction;Cancer: specific types	ko05132//Salmonella infection;ko04810//Regulation of actin cytoskeleton;ko04510//Focal adhesion;ko05130//Pathogenic Escherichia coli infection;ko04012//ErbB signaling pathway;ko04360//Axon guidance;ko05170//Human immunodeficiency virus 1 infection;ko04660//T cell receptor signaling pathway;ko04014//Ras signaling pathway;ko05211//Renal cell carcinoma	K05733;K05733;K05733;K05733;K05733;K05733;K05733;K05733;K05733;K05733	-	-	-	--
ENSGALG00010002544	163	170	151	50	53	59	7.572	7.598	6.329	2.505	2.263	2.836	7.16633	2.53467	-1.49944	1.15658e-13	1.86162e-11	THSD1	thrombospondin type 1 domain containing 1 [Source:HGNC Symbol;Acc:HGNC:17754]	-	-	-	-	GO:0005768//endosome;GO:0005829//cytosol;GO:0005925//focal adhesion;GO:0009986//cell surface	GO:0050840//extracellular matrix binding	GO:0048041//focal adhesion assembly	--
ENSGALG00010023168	169	167	184	347	331	372	3.913	3.847	3.865	8.185	7.36	8.557	3.875	8.034	1.05192	2.35309e-13	3.63899e-11	SPHKAP	SPHK1 interactor, AKAP domain containing [Source:NCBI gene (formerly Entrezgene);Acc:424789]	-	-	-	-	-	GO:0051018//protein kinase A binding	-	--
ENSGALG00010021123	180	235	197	77	79	76	1.894	2.447	1.884	0.837	0.798	0.794	2.075	0.809667	-1.35771	2.87699e-13	4.40598e-11	RYR3	ryanodine receptor 3 [Source:NCBI gene (formerly Entrezgene);Acc:396111]	Environmental Information Processing;Environmental Information Processing	Signal transduction;Signal transduction	ko04020//Calcium signaling pathway;ko04371//Apelin signaling pathway	K04963;K04963	GO:0016020//membrane	GO:0005216//ion channel activity;GO:0005219//ryanodine-sensitive calcium-release channel activity;GO:0005262//calcium channel activity;GO:0005509//calcium ion binding;GO:0005515//protein binding;GO:0015278//calcium-release channel activity	GO:0006811//ion transport;GO:0006816//calcium ion transport;GO:0006874//cellular calcium ion homeostasis;GO:0055085//transmembrane transport;GO:0070588//calcium ion transmembrane transport	--
ENSGALG00010002972	163	185	221	362	344	440	11.908	12.898	14.51	25.792	24.047	32.584	13.1053	27.4743	1.06793	2.45798e-11	3.07716e-09	ME1	malic enzyme 1 [Source:NCBI gene (formerly Entrezgene);Acc:374189]	Metabolism;Metabolism;Organismal Systems;Metabolism	Global and overview maps;Global and overview maps;Endocrine system;Carbohydrate metabolism	ko01100//Metabolic pathways;ko01200//Carbon metabolism;ko03320//PPAR signaling pathway;ko00620//Pyruvate metabolism	K00029;K00029;K00029;K00029	GO:0005737//cytoplasm	GO:0000287//magnesium ion binding;GO:0004470//malic enzyme activity;GO:0004471//malate dehydrogenase (decarboxylating) (NAD+) activity;GO:0004473//malate dehydrogenase (decarboxylating) (NADP+) activity;GO:0008948//oxaloacetate decarboxylase activity;GO:0016491//oxidoreductase activity;GO:0016616//oxidoreductase activity, acting on the CH-OH group of donors, NAD or NADP as acceptor;GO:0030145//ma…	GO:0006108//malate metabolic process;GO:0006734//NADH metabolic process;GO:0006739//NADP metabolic process;GO:0051289//protein homotetramerization;GO:1902031//regulation of NADP metabolic process	--
ENSGALG00010013303	12	5	8	56	59	58	1.231	0.472	0.647	5.927	5.574	5.891	0.783333	5.79733	2.88769	1.16367e-10	1.26592e-08	TFPI	tissue factor pathway inhibitor [Source:HGNC Symbol;Acc:HGNC:11760]	Organismal Systems	Immune system	ko04610//Complement and coagulation cascades	K03909	GO:0005576//extracellular region;GO:0005615//extracellular space;GO:0005901//caveola;GO:0009986//cell surface	GO:0004867//serine-type endopeptidase inhibitor activity;GO:0030414//peptidase inhibitor activity	GO:0010466//negative regulation of peptidase activity;GO:0030195//negative regulation of blood coagulation;GO:0071383//cellular response to steroid hormone stimulus	--
ENSGALG00010026069	99	105	110	206	227	236	5.676	5.991	5.722	12.033	12.507	13.444	5.79633	12.6613	1.12722	1.6074e-10	1.69034e-08	Slc2a9	XP_004934389.1 solute carrier family 2, facilitated glucose transporter member 11 [Gallus gallus]	-	-	-	-	GO:0016020//membrane	GO:0022857//transmembrane transporter activity	GO:0055085//transmembrane transport	--
ENSGALG00010027118	153	137	200	288	327	364	10.7	9.561	12.474	20.193	22.222	25.128	10.9117	22.5143	1.04497	9.06764e-10	8.61644e-08	ABHD6	abhydrolase domain containing 6, acylglycerol lipase [Source:HGNC Symbol;Acc:HGNC:21398]	Organismal Systems	Nervous system	ko04723//Retrograde endocannabinoid signaling	K13700	GO:0005739//mitochondrion	GO:0047372//acylglycerol lipase activity	GO:0046464//acylglycerol catabolic process	--
MSTRG.6746	181	228	221	93	94	111	6.306	7.905	6.985	3.301	3.147	3.842	7.06533	3.43	-1.04255	3.12972e-09	2.74268e-07	--	-	-	-	-	-	-	-	-	--
ENSGALG00010004871	34	40	38	98	105	114	0.978	1.145	0.967	2.871	2.916	3.257	1.03	3.01467	1.54935	5.14518e-09	4.34011e-07	C11orf87	chromosome 11 open reading frame 87 [Source:HGNC Symbol;Acc:HGNC:33788]	-	-	-	-	-	-	-	--
ENSGALG00010006293	189	159	213	79	88	90	14.025	10.876	13.662	5.362	6.109	6.683	12.8543	6.05133	-1.08693	6.02809e-09	5.00459e-07	SLC22A3	solute carrier family 22 member 3 [Source:HGNC Symbol;Acc:HGNC:10967]	Human Diseases	Cancer: overview	ko05231//Choline metabolism in cancer	K08200	GO:0005886//plasma membrane;GO:0012505//endomembrane system;GO:0016020//membrane;GO:0016323//basolateral plasma membrane;GO:0016324//apical plasma membrane;GO:0031966//mitochondrial membrane;GO:0043025//neuronal cell body	GO:0005326//neurotransmitter transmembrane transporter activity;GO:0008504//monoamine transmembrane transporter activity;GO:0015101//organic cation transmembrane transporter activity;GO:0015651//quaternary ammonium group transmembrane transporter activity;GO:0019534//toxin transmembrane transporter activity;GO:0022857//transmembrane transporter activity	GO:0006836//neurotransmitter transport;GO:0006837//serotonin transport;GO:0015695//organic cation transport;GO:0015697//quaternary ammonium group transport;GO:0015718//monocarboxylic acid transport;GO:0015844//monoamine transport;GO:0015850//organic hydroxy compound transport;GO:0015872//dopamine transport;GO:0015874//norepinephrine transport;GO:0032098//regulation of appetite;GO:0042908//xenobio…	--
ENSGALG00010004366	156	167	174	71	84	73	7.099	7.395	6.798	3.091	3.662	3.468	7.09733	3.407	-1.05878	1.08428e-08	8.44057e-07	UNC5C	unc-5 netrin receptor C [Source:NCBI gene (formerly Entrezgene);Acc:395101]	-	-	-	-	GO:0005886//plasma membrane;GO:0016020//membrane;GO:0030027//lamellipodium;GO:0030175//filopodium;GO:0030424//axon;GO:0030425//dendrite;GO:0030426//growth cone;GO:0043025//neuronal cell body	GO:0005042//netrin receptor activity;GO:0005043//netrin receptor activity involved in chemorepulsion;GO:0005515//protein binding;GO:0015631//tubulin binding;GO:0019901//protein kinase binding	GO:0006915//apoptotic process;GO:0007165//signal transduction;GO:0007411//axon guidance;GO:0007420//brain development;GO:0030334//regulation of cell migration;GO:0033564//anterior/posterior axon guidance;GO:0035234//ectopic germ cell programmed cell death;GO:0038007//netrin-activated signaling pathway;GO:0043065//positive regulation of apoptotic process;GO:0051094//positive regulation of developm…	--
ENSGALG00010016073	51	28	59	118	109	185	7.359	4.02	7.723	17.346	15.113	26.519	6.36733	19.6593	1.62645	2.30966e-08	1.70246e-06	SAXO1	stabilizer of axonemal microtubules 1 [Source:HGNC Symbol;Acc:HGNC:28566]	-	-	-	-	GO:0005814//centriole;GO:0005879//axonemal microtubule;GO:0031514//motile cilium;GO:0036064//ciliary basal body;GO:0036126//sperm flagellum	GO:0008017//microtubule binding	GO:0009631//cold acclimation;GO:0045724//positive regulation of cilium assembly;GO:0050821//protein stabilization;GO:0070417//cellular response to cold	--
ENSGALG00010023195	96	95	121	249	204	186	2.91	2.865	3.327	7.688	5.942	5.611	3.034	6.41367	1.07993	3.034e-08	2.16553e-06	COL24A1	XP_015146330.2 collagen alpha-1(XXIV) chain isoform X1 [Gallus gallus]	Organismal Systems	Digestive system	ko04974//Protein digestion and absorption	K19721	-	GO:0005201//extracellular matrix structural constituent	GO:0002244//hematopoietic progenitor cell differentiation	--
ENSGALG00010029394	48	41	50	115	102	137	1.828	1.553	1.727	4.461	3.732	5.183	1.70267	4.45867	1.38882	3.75431e-08	2.62037e-06	CYGB	cytoglobin [Source:NCBI gene (formerly Entrezgene);Acc:427802]	-	-	-	-	GO:0043005//neuron projection;GO:0043025//neuronal cell body;GO:0110165//cellular anatomical entity	GO:0005344//oxygen carrier activity;GO:0005506//iron ion binding;GO:0016491//oxidoreductase activity;GO:0019825//oxygen binding;GO:0020037//heme binding;GO:0046872//metal ion binding	GO:0015671//oxygen transport	--
ENSGALG00010001226	74	64	61	23	14	17	2.864	2.457	2.167	0.901	0.521	0.661	2.496	0.694333	-1.84592	6.25892e-08	4.2012e-06	VEPH1	ventricular zone expressed PH domain containing 1 [Source:HGNC Symbol;Acc:HGNC:25735]	-	-	-	-	-	-	GO:0030512//negative regulation of transforming growth factor beta receptor signaling pathway;GO:0060392//negative regulation of SMAD protein signal transduction	--
ENSGALG00010024128	125	93	146	243	203	276	11.498	9.501	13.743	21.268	20.877	28.106	11.5807	23.417	1.01584	1.56634e-07	9.72229e-06	PHLDA2	pleckstrin homology like domain family A member 2 [Source:NCBI gene (formerly Entrezgene);Acc:423088]	-	-	-	-	GO:0005737//cytoplasm	GO:1901981//phosphatidylinositol phosphate binding	GO:0043065//positive regulation of apoptotic process	--
ENSGALG00010022932	137	121	171	59	69	64	5.704	5.295	6.839	2.707	2.978	2.797	5.946	2.82733	-1.07248	1.7713e-07	1.07463e-05	OPCML	opioid binding protein/cell adhesion molecule like [Source:NCBI gene (formerly Entrezgene);Acc:395422]	-	-	-	-	-	-	-	--
ENSGALG00010029174	117	93	103	40	35	49	4.455	3.523	3.557	1.552	1.281	1.853	3.845	1.562	-1.29959	2.43636e-07	1.42867e-05	CALN1	calneuron 1 [Source:HGNC Symbol;Acc:HGNC:13248]	-	-	-	-	GO:0032588//trans-Golgi network membrane	GO:0005509//calcium ion binding	-	--
ENSGALG00010009400	114	128	119	48	51	61	7.533	8.479	6.625	3.001	3.008	3.883	7.54567	3.29733	-1.19435	3.84873e-07	2.10798e-05	CNTFR	ciliary neurotrophic factor receptor [Source:NCBI gene (formerly Entrezgene);Acc:395885]	Environmental Information Processing	Signaling molecules and interaction	ko04060//Cytokine-cytokine receptor interaction	K05059	GO:0016020//membrane;GO:0016324//apical plasma membrane;GO:0070110//ciliary neurotrophic factor receptor complex;GO:0097059//CNTFR-CLCF1 complex	GO:0004896//cytokine receptor activity;GO:0004897//ciliary neurotrophic factor receptor activity;GO:0005102//signaling receptor binding;GO:0005515//protein binding;GO:0019955//cytokine binding	GO:0019221//cytokine-mediated signaling pathway;GO:0043524//negative regulation of neuron apoptotic process;GO:0070120//ciliary neurotrophic factor-mediated signaling pathway	--
ENSGALG00010017511	169	189	167	88	103	58	16.703	18.027	16.186	8.775	8.981	5.147	16.972	7.63433	-1.15258	3.94512e-07	2.1533e-05	ANKRD9L	XP_004940242.1 ankyrin repeat domain-containing protein 9 [Gallus gallus]	-	-	-	-	-	GO:0005515//protein binding	-	--
ENSGALG00010012361	74	78	89	35	26	24	5.001	5.167	5.797	2.857	1.653	1.624	5.32167	2.04467	-1.38001	4.84231e-07	2.57181e-05	WIF1	WNT inhibitory factor 1 [Source:NCBI gene (formerly Entrezgene);Acc:417831]	Environmental Information Processing	Signal transduction	ko04310//Wnt signaling pathway	K01691	GO:0005576//extracellular region;GO:0009986//cell surface	GO:0005102//signaling receptor binding	GO:0016055//Wnt signaling pathway;GO:0045600//positive regulation of fat cell differentiation;GO:0048856//anatomical structure development	--
ENSGALG00010009583	107	124	160	56	60	57	8.135	9.381	11.035	4.338	4.384	4.305	9.517	4.34233	-1.13204	5.18193e-07	2.73377e-05	LYPD6B	LY6/PLAUR domain containing 6B [Source:HGNC Symbol;Acc:HGNC:27018]	Environmental Information Processing	Signaling molecules and interaction	ko04080//Neuroactive ligand-receptor interaction	K25368	-	GO:0030548//acetylcholine receptor regulator activity	GO:0030154//cell differentiation;GO:0048856//anatomical structure development	--
ENSGALG00010018147	228	206	247	115	144	64	18.147	15.859	17.428	9.31	10.702	4.975	17.1447	8.329	-1.04154	9.40547e-07	4.66547e-05	ISM1	isthmin 1 [Source:HGNC Symbol;Acc:HGNC:16213]	-	-	-	-	-	-	GO:0016525//negative regulation of angiogenesis	--
ENSGALG00010024234	63	38	51	115	114	119	1.24	0.744	0.911	2.307	2.12	2.328	0.965	2.25167	1.22239	1.05033e-06	5.12939e-05	ARHGEF4	XP_040561956.1 rho guanine nucleotide exchange factor 4 isoform X1 [Gallus gallus]	Cellular Processes	Cell motility	ko04810//Regulation of actin cytoskeleton	K05769	-	GO:0005085//guanyl-nucleotide exchange factor activity;GO:0005515//protein binding	GO:0035556//intracellular signal transduction	--
ENSGALG00010014171	91	86	83	174	159	160	2.877	2.708	2.381	5.761	5.225	5.047	2.65533	5.34433	1.00912	1.13877e-06	5.51013e-05	DLC1	DLC1 Rho GTPase activating protein [Source:HGNC Symbol;Acc:HGNC:2897]	-	-	-	-	GO:0005634//nucleus;GO:0005737//cytoplasm;GO:0005783//endoplasmic reticulum;GO:0005829//cytosol;GO:0005901//caveola;GO:0005925//focal adhesion;GO:0030864//cortical actin cytoskeleton;GO:0032587//ruffle membrane;GO:0043231//intracellular membrane-bounded organelle;GO:0045121//membrane raft	GO:0005096//GTPase activator activity;GO:0005515//protein binding;GO:0008289//lipid binding;GO:0042169//SH2 domain binding	GO:0006915//apoptotic process;GO:0006919//activation of cysteine-type endopeptidase activity involved in apoptotic process;GO:0007165//signal transduction;GO:0008285//negative regulation of cell population proliferation;GO:0008360//regulation of cell shape;GO:0030036//actin cytoskeleton organization;GO:0030336//negative regulation of cell migration;GO:0032956//regulation of actin cytoskeleton org…	--
ENSGALG00010017505	30	33	47	101	73	111	1.215	1.328	1.724	4.161	2.837	4.46	1.42233	3.81933	1.42506	1.67537e-06	7.86524e-05	TNFRSF8	TNF receptor superfamily member 8 [Source:NCBI gene (formerly Entrezgene);Acc:395090]	Environmental Information Processing	Signaling molecules and interaction	ko04060//Cytokine-cytokine receptor interaction	K05145	GO:0005886//plasma membrane;GO:0016020//membrane	GO:0005515//protein binding	GO:0032759//positive regulation of TRAIL production;GO:0032760//positive regulation of tumor necrosis factor production;GO:0043065//positive regulation of apoptotic process;GO:0071260//cellular response to mechanical stimulus	--
ENSGALG00010006341	24	12	21	59	77	53	1.217	0.605	0.966	3.048	3.751	2.67	0.929333	3.15633	1.76398	1.73709e-06	8.08285e-05	HHIP	hedgehog interacting protein [Source:HGNC Symbol;Acc:HGNC:14866]	Environmental Information Processing	Signal transduction	ko04340//Hedgehog signaling pathway	K06231	GO:0005886//plasma membrane;GO:0009986//cell surface	GO:0008270//zinc ion binding;GO:0097108//hedgehog family protein binding	GO:0007165//signal transduction;GO:0007405//neuroblast proliferation;GO:0009887//animal organ morphogenesis;GO:0009953//dorsal/ventral pattern formation;GO:0009968//negative regulation of signal transduction;GO:0040036//regulation of fibroblast growth factor receptor signaling pathway;GO:0045879//negative regulation of smoothened signaling pathway;GO:0048705//skeletal system morphogenesis;GO:0060…	--
ENSGALG00010005567	43	47	42	13	12	7	1.985	2.152	1.749	0.622	0.591	0.385	1.962	0.532667	-1.88102	2.36979e-06	0.000107417	NDST3	N-deacetylase and N-sulfotransferase 3 [Source:HGNC Symbol;Acc:HGNC:7682]	Metabolism;Metabolism	Global and overview maps;Glycan biosynthesis and metabolism	ko01100//Metabolic pathways;ko00534//Glycosaminoglycan biosynthesis - heparan sulfate / heparin	K02578;K02578	-	GO:0008146//sulfotransferase activity;GO:0015016//[heparan sulfate]-glucosamine N-sulfotransferase activity;GO:0016787//hydrolase activity;GO:0102140//heparan sulfate N-deacetylase activity	GO:0015012//heparan sulfate proteoglycan biosynthetic process;GO:0015014//heparan sulfate proteoglycan biosynthetic process, polysaccharide chain biosynthetic process	--
ENSGALG00010014166	62	74	76	27	30	16	7.097	9.437	7.87	3.095	3.3	1.82	8.13467	2.73833	-1.57079	2.56641e-06	0.000115335	FGF12	fibroblast growth factor 12 [Source:NCBI gene (formerly Entrezgene);Acc:395704]	-	-	-	-	GO:0005634//nucleus	GO:0008083//growth factor activity	GO:0007165//signal transduction;GO:0007268//chemical synaptic transmission;GO:0008344//adult locomotory behavior;GO:0010765//positive regulation of sodium ion transport;GO:0030154//cell differentiation;GO:0050905//neuromuscular process;GO:0051781//positive regulation of cell division;GO:0098908//regulation of neuronal action potential;GO:1905150//regulation of voltage-gated sodium channel activity	--
ENSGALG00010012939	45	26	26	94	86	74	2.177	1.616	1.166	5.125	4.183	3.636	1.653	4.31467	1.38416	3.64483e-06	0.000157517	GJA1	gap junction protein alpha 1 [Source:NCBI gene (formerly Entrezgene);Acc:395278]	Cellular Processes	Cellular community - eukaryotes	ko04540//Gap junction	K07372	GO:0005654//nucleoplasm;GO:0005737//cytoplasm;GO:0005739//mitochondrion;GO:0005886//plasma membrane;GO:0005921//gap junction;GO:0005922//connexin complex;GO:0014704//intercalated disc;GO:0016020//membrane;GO:0030054//cell junction;GO:0043231//intracellular membrane-bounded organelle;GO:0044291//cell-cell contact zone;GO:0070160//tight junction;GO:0070161//anchoring junction;GO:0110165//cellular a…	GO:0005243//gap junction channel activity;GO:0008013//beta-catenin binding;GO:0015075//ion transmembrane transporter activity;GO:0015631//tubulin binding;GO:0022857//transmembrane transporter activity;GO:0055077//gap junction hemi-channel activity;GO:1903763//gap junction channel activity involved in cell communication by electrical coupling	GO:0000132//establishment of mitotic spindle orientation;GO:0007154//cell communication;GO:0007165//signal transduction;GO:0007267//cell-cell signaling;GO:0007507//heart development;GO:0008104//protein localization;GO:0010628//positive regulation of gene expression;GO:0010644//cell communication by electrical coupling;GO:0032277//negative regulation of gonadotropin secretion;GO:0034220//ion trans…	--
MSTRG.7642	53	39	45	124	120	75	2.831	2.073	2.18	6.748	6.159	3.98	2.36133	5.629	1.25328	6.77731e-06	0.000274821	Fsip2	fibrous sheath-interacting protein 2-like isoform X2 [Numida meleagris]	-	-	-	-	-	-	-	--
ENSGALG00010021117	25	26	19	64	51	79	1.967	2.132	1.098	5.593	3.929	6.506	1.73233	5.34267	1.62484	1.2636e-05	0.000468988	CYP1A2	cytochrome P450, family 1, subfamily A, polypeptide 2 [Source:NCBI gene (formerly Entrezgene);Acc:396051]	-	-	-	-	-	GO:0004497//monooxygenase activity;GO:0005506//iron ion binding;GO:0016705//oxidoreductase activity, acting on paired donors, with incorporation or reduction of molecular oxygen;GO:0016712//oxidoreductase activity, acting on paired donors, with incorporation or reduction of molecular oxygen, reduced flavin or flavoprotein as one donor, and incorporation of one atom of oxygen;GO:0020037//heme bind…	-	--
MSTRG.7315	80	109	103	25	51	47	4.113	5.577	4.804	1.31	2.52	2.401	4.83133	2.077	-1.21792	1.40674e-05	0.000515292	--	Otoconin-90, partial [Megadyptes antipodes antipodes]	-	-	-	-	-	-	-	--
ENSGALG00010000145	59	63	58	17	27	21	4.146	4.405	3.697	1.217	1.823	1.466	4.08267	1.502	-1.44263	1.53009e-05	0.000549787	PRODH	XP_031448019.1 proline dehydrogenase 1, mitochondrial-like [Phasianus colchicus]	Metabolism;Metabolism	Global and overview maps;Amino acid metabolism	ko01100//Metabolic pathways;ko00330//Arginine and proline metabolism	K00318;K00318	GO:0005739//mitochondrion	GO:0004657//proline dehydrogenase activity;GO:0016491//oxidoreductase activity;GO:0071949//FAD binding	GO:0006560//proline metabolic process;GO:0006562//proline catabolic process;GO:0010133//proline catabolic process to glutamate	--
MSTRG.3504	37	28	55	100	85	91	6.895	5.192	9.298	18.986	15.222	16.849	7.12833	17.019	1.25551	2.21196e-05	0.000758509	--	-	-	-	-	-	-	-	-	--
ENSGALG00010012405	126	80	132	45	60	54	6.316	4.078	6.134	2.254	2.953	2.748	5.50933	2.65167	-1.05498	2.74466e-05	0.000923119	MSRB3	methionine sulfoxide reductase B3 [Source:NCBI gene (formerly Entrezgene);Acc:417833]	-	-	-	-	-	GO:0016491//oxidoreductase activity;GO:0016671//oxidoreductase activity, acting on a sulfur group of donors, disulfide as acceptor;GO:0033743//peptide-methionine (R)-S-oxide reductase activity;GO:0033745//L-methionine-(R)-S-oxide reductase activity;GO:0046872//metal ion binding	GO:0006979//response to oxidative stress;GO:0030091//protein repair	--
ENSGALG00010027636	14	17	18	51	39	58	0.834	1.004	1.016	2.646	2.1	2.959	0.951333	2.56833	1.43281	3.33018e-05	0.00109666	SLC1A6	solute carrier family 1 member 6 [Source:HGNC Symbol;Acc:HGNC:10944]	Organismal Systems;Human Diseases;Organismal Systems	Nervous system;Neurodegenerative disease;Nervous system	ko04721//Synaptic vesicle cycle;ko05017//Spinocerebellar ataxia;ko04724//Glutamatergic synapse	K05617;K05617;K05617	GO:0005886//plasma membrane;GO:0016020//membrane;GO:0045111//intermediate filament cytoskeleton	GO:0005313//L-glutamate transmembrane transporter activity;GO:0015175//neutral amino acid transmembrane transporter activity;GO:0015183//L-aspartate transmembrane transporter activity;GO:0015293//symporter activity;GO:0015501//glutamate:sodium symporter activity	GO:0001504//neurotransmitter uptake;GO:0015804//neutral amino acid transport;GO:0015813//L-glutamate transmembrane transport;GO:0098712//L-glutamate import across plasma membrane;GO:0140009//L-aspartate import across plasma membrane;GO:1902475//L-alpha-amino acid transmembrane transport	--
ENSGALG00010015706	54	40	59	91	97	129	2.523	1.86	2.501	4.332	4.355	5.988	2.29467	4.89167	1.09204	4.42885e-05	0.00142573	EXOC3L2	XP_015143316.2 exocyst complex component 3-like protein isoform X1 [Gallus gallus]	-	-	-	-	GO:0000145//exocyst	-	GO:0006887//exocytosis	--
ENSGALG00010012788	588	502	603	283	305	159	50.394	42.811	46.881	24.71	25.119	13.538	46.6953	21.1223	-1.14451	4.4444e-05	0.00142782	RGS1	regulator of G protein signaling 1 [Source:HGNC Symbol;Acc:HGNC:9991]	-	-	-	-	GO:0005829//cytosol;GO:0009898//cytoplasmic side of plasma membrane	GO:0001965//G-protein alpha-subunit binding;GO:0005096//GTPase activator activity	GO:0007165//signal transduction;GO:0007186//G protein-coupled receptor signaling pathway;GO:0009617//response to bacterium;GO:0043547//positive regulation of GTPase activity;GO:0061737//leukotriene signaling pathway	--
ENSGALG00010012064	36	19	33	69	61	88	2.476	1.282	2.133	4.927	3.876	5.621	1.96367	4.808	1.29189	4.75836e-05	0.0015072	RGS14	regulator of G protein signaling 14 [Source:HGNC Symbol;Acc:HGNC:9996]	-	-	-	-	GO:0005819//spindle	GO:0001965//G-protein alpha-subunit binding;GO:0005092//GDP-dissociation inhibitor activity;GO:0005096//GTPase activator activity;GO:0008017//microtubule binding;GO:0030695//GTPase regulator activity	GO:0007051//spindle organization;GO:0007165//signal transduction;GO:0008277//regulation of G protein-coupled receptor signaling pathway;GO:0051301//cell division	--
ENSGALG00010017587	38	20	40	67	68	109	1.916	0.987	1.685	3.001	2.954	4.778	1.52933	3.57767	1.22612	5.01382e-05	0.00156301	MB21D2	Mab-21 domain containing 2 [Source:HGNC Symbol;Acc:HGNC:30438]	-	-	-	-	-	GO:0044877//protein-containing complex binding	-	--
ENSGALG00010013226	34	28	27	53	66	106	1.955	1.687	1.561	3.496	3.978	6.316	1.73433	4.59667	1.40621	5.0466e-05	0.00157012	DUSP6	dual specificity phosphatase 6 [Source:NCBI gene (formerly Entrezgene);Acc:374272]	Environmental Information Processing	Signal transduction	ko04010//MAPK signaling pathway	K21946	GO:0005654//nucleoplasm;GO:0005737//cytoplasm;GO:0005829//cytosol	GO:0004721//phosphoprotein phosphatase activity;GO:0004722//protein serine/threonine phosphatase activity;GO:0004725//protein tyrosine phosphatase activity;GO:0008138//protein tyrosine/serine/threonine phosphatase activity;GO:0016301//kinase activity;GO:0016787//hydrolase activity;GO:0016791//phosphatase activity;GO:0017017//MAP kinase tyrosine/serine/threonine phosphatase activity;GO:0017018//my…	GO:0001933//negative regulation of protein phosphorylation;GO:0006470//protein dephosphorylation;GO:0016310//phosphorylation;GO:0016311//dephosphorylation;GO:0035335//peptidyl-tyrosine dephosphorylation;GO:0043065//positive regulation of apoptotic process;GO:0043409//negative regulation of MAPK cascade;GO:0051409//response to nitrosative stress;GO:0060420//regulation of heart growth;GO:0070373//n…	--
ENSGALG00010018601	24	33	47	74	84	81	1.816	2.604	3.297	5.986	6.251	6.398	2.57233	6.21167	1.2719	5.76996e-05	0.0017503	CPNE4	copine 4 [Source:HGNC Symbol;Acc:HGNC:2317]	-	-	-	-	GO:0005886//plasma membrane	GO:0005544//calcium-dependent phospholipid binding	GO:0071277//cellular response to calcium ion	--
ENSGALG00010001947	61	47	43	21	14	18	5.687	4.256	3.626	2.004	1.309	1.634	4.523	1.649	-1.45569	6.26481e-05	0.00187336	TINAG	tubulointerstitial nephritis antigen [Source:NCBI gene (formerly Entrezgene);Acc:421888]	-	-	-	-	GO:0005604//basement membrane;GO:0005615//extracellular space	GO:0008234//cysteine-type peptidase activity	GO:0006508//proteolysis;GO:0007155//cell adhesion	--
ENSGALG00010013980	30	34	49	97	70	80	2.362	2.721	3.499	7.779	5.359	6.257	2.86067	6.465	1.1763	0.000105288	0.00296575	FMO4	flavin containing monooxygenase 4 [Source:NCBI gene (formerly Entrezgene);Acc:770587]	Metabolism;Metabolism	Xenobiotics biodegradation and metabolism;Metabolism of other amino acids	ko00982//Drug metabolism - cytochrome P450;ko00430//Taurine and hypotaurine metabolism	K00485;K00485	-	GO:0004499//N,N-dimethylaniline monooxygenase activity;GO:0050660//flavin adenine dinucleotide binding;GO:0050661//NADP binding	GO:0042178//xenobiotic catabolic process;GO:0046322//negative regulation of fatty acid oxidation;GO:0097009//energy homeostasis	--
ENSGALG00010002438	11	15	8	43	32	38	0.673	0.838	0.444	2.468	1.83	2.038	0.651667	2.112	1.6964	0.000112534	0.00314736	RARB	retinoic acid receptor beta [Source:NCBI gene (formerly Entrezgene);Acc:396266]	Human Diseases;Human Diseases;Human Diseases;Human Diseases	Cancer: overview;Cancer: specific types;Cancer: specific types;Cancer: specific types	ko05200//Pathways in cancer;ko05226//Gastric cancer;ko05223//Non-small cell lung cancer;ko05222//Small cell lung cancer	K08528;K08528;K08528;K08528	GO:0005634//nucleus;GO:0005654//nucleoplasm	GO:0003677//DNA binding;GO:0003700//DNA-binding transcription factor activity;GO:0004879//nuclear receptor activity;GO:0008270//zinc ion binding;GO:0043565//sequence-specific DNA binding;GO:0046872//metal ion binding;GO:1990837//sequence-specific double-stranded DNA binding	GO:0000122//negative regulation of transcription by RNA polymerase II;GO:0001657//ureteric bud development;GO:0002068//glandular epithelial cell development;GO:0003417//growth plate cartilage development;GO:0006351//transcription, DNA-templated;GO:0006355//regulation of transcription, DNA-templated;GO:0006915//apoptotic process;GO:0008283//cell population proliferation;GO:0012501//programmed cell…	THR-like
ENSGALG00010021166	62	60	66	28	30	23	2.86	2.755	2.762	1.319	1.349	1.057	2.79233	1.24167	-1.16919	0.000120335	0.00333597	NEURL1	neuralized E3 ubiquitin protein ligase 1 [Source:NCBI gene (formerly Entrezgene);Acc:423875]	-	-	-	-	GO:0005737//cytoplasm;GO:0005886//plasma membrane;GO:0014069//postsynaptic density;GO:0043197//dendritic spine;GO:0043204//perikaryon;GO:0097440//apical dendrite	GO:0004842//ubiquitin-protein transferase activity;GO:0045183//translation factor activity, non-nucleic acid binding;GO:0061630//ubiquitin protein ligase activity	GO:0006513//protein monoubiquitination;GO:0007288//sperm axoneme assembly;GO:0007399//nervous system development;GO:0007595//lactation;GO:0008285//negative regulation of cell population proliferation;GO:0030317//flagellated sperm motility;GO:0043065//positive regulation of apoptotic process;GO:0045741//positive regulation of epidermal growth factor-activated receptor activity;GO:0045746//negative…	--
ENSGALG00010001468	57	36	42	98	115	70	2.369	1.489	1.584	4.15	4.594	2.891	1.814	3.87833	1.09626	0.000148008	0.00400458	ANOS1	anosmin 1 [Source:NCBI gene (formerly Entrezgene);Acc:396395]	-	-	-	-	GO:0005576//extracellular region;GO:0009986//cell surface	GO:0004867//serine-type endopeptidase inhibitor activity;GO:0005515//protein binding;GO:0030414//peptidase inhibitor activity	GO:0007155//cell adhesion;GO:0010466//negative regulation of peptidase activity;GO:0030182//neuron differentiation	--
ENSGALG00010021867	47	18	28	92	72	62	1.981	0.777	1.264	4.255	2.98	2.762	1.34067	3.33233	1.31358	0.000148516	0.00400459	CXCL12	C-X-C motif chemokine ligand 12 [Source:NCBI gene (formerly Entrezgene);Acc:395180]	Environmental Information Processing;Cellular Processes;Organismal Systems	Signaling molecules and interaction;Cell motility;Immune system	ko04060//Cytokine-cytokine receptor interaction;ko04810//Regulation of actin cytoskeleton;ko04672//Intestinal immune network for IgA production	K10031;K10031;K10031	GO:0005576//extracellular region;GO:0005615//extracellular space	GO:0005125//cytokine activity;GO:0008009//chemokine activity;GO:0008083//growth factor activity	GO:0006935//chemotaxis;GO:0006952//defense response;GO:0006955//immune response;GO:0007154//cell communication;GO:0014812//muscle cell migration;GO:0030335//positive regulation of cell migration;GO:0060326//cell chemotaxis;GO:0070098//chemokine-mediated signaling pathway;GO:1901863//positive regulation of muscle tissue development	--
ENSGALG00010020006	23	22	33	62	71	52	0.8	0.748	1.041	2.196	2.373	1.796	0.863	2.12167	1.29777	0.00016511	0.00439197	PLB1	phospholipase B1 [Source:HGNC Symbol;Acc:HGNC:30041]	Metabolism;Metabolism;Metabolism;Metabolism;Metabolism;Metabolism;Organismal Systems	Global and overview maps;Lipid metabolism;Lipid metabolism;Lipid metabolism;Lipid metabolism;Lipid metabolism;Digestive system	ko01100//Metabolic pathways;ko00564//Glycerophospholipid metabolism;ko00590//Arachidonic acid metabolism;ko00565//Ether lipid metabolism;ko00591//Linoleic acid metabolism;ko00592//alpha-Linolenic acid metabolism;ko04977//Vitamin digestion and absorption	K14621;K14621;K14621;K14621;K14621;K14621;K14621	-	GO:0004620//phospholipase activity;GO:0016298//lipase activity;GO:0016788//hydrolase activity, acting on ester bonds	GO:0006629//lipid metabolic process;GO:2000344//positive regulation of acrosome reaction	--
ENSGALG00010005140	32	50	60	83	100	99	1.744	2.712	2.967	4.609	5.238	5.361	2.47433	5.06933	1.03476	0.000270339	0.0066944	DCT	dopachrome tautomerase [Source:NCBI gene (formerly Entrezgene);Acc:395775]	Metabolism;Organismal Systems;Metabolism	Global and overview maps;Endocrine system;Amino acid metabolism	ko01100//Metabolic pathways;ko04916//Melanogenesis;ko00350//Tyrosine metabolism	K01827;K01827;K01827	GO:0005737//cytoplasm;GO:0005829//cytosol;GO:0005886//plasma membrane;GO:0042470//melanosome;GO:0043231//intracellular membrane-bounded organelle	GO:0004167//dopachrome isomerase activity;GO:0016491//oxidoreductase activity	GO:0002052//positive regulation of neuroblast proliferation;GO:0006583//melanin biosynthetic process from tyrosine;GO:0007405//neuroblast proliferation;GO:0009637//response to blue light;GO:0021847//ventricular zone neuroblast division;GO:0042438//melanin biosynthetic process;GO:0043473//pigmentation;GO:0048066//developmental pigmentation;GO:0048468//cell development	--
ENSGALG00010008037	0	0	5	18	10	25	0	0	0.782	3.163	1.658	4.284	0.260667	3.035	3.54142	0.000272665	0.00673085	LY6CLEL	XP_004940136.1 lymphocyte antigen 6E-like [Gallus gallus]	-	-	-	-	GO:0005886//plasma membrane	GO:0030550//acetylcholine receptor inhibitor activity	GO:0030154//cell differentiation;GO:0048856//anatomical structure development	--
MSTRG.3810	39	48	45	10	17	21	2.36	2.89	2.47	0.616	0.988	1.262	2.57333	0.955333	-1.42956	0.000295012	0.00712563	--	protein artemis isoform X1 [Gallus gallus]	-	-	-	-	GO:0005667//transcription regulator complex	GO:0003677//DNA binding;GO:0008134//transcription factor binding;GO:0019899//enzyme binding	GO:0000070//mitotic sister chromatid segregation;GO:0000082//G1/S transition of mitotic cell cycle;GO:0006357//regulation of transcription by RNA polymerase II;GO:0007062//sister chromatid cohesion;GO:0007165//signal transduction;GO:0008285//negative regulation of cell population proliferation;GO:0010605//negative regulation of macromolecule metabolic process;GO:0030099//myeloid cell differentiat…	--
MSTRG.16855	10	9	8	31	23	40	1.075	0.963	0.78	3.395	2.376	4.272	0.939333	3.34767	1.83345	0.000295433	0.00712563	--	reverse transcriptase, partial [Gallus gallus]	Genetic Information Processing	Translation	ko03008//Ribosome biogenesis in eukaryotes	K14530	-	-	-	--
ENSGALG00010005497	7	7	10	32	24	31	0.313	0.311	0.406	1.457	1.031	1.377	0.343333	1.28833	1.90782	0.000297428	0.00716279	MKX	mohawk homeobox [Source:HGNC Symbol;Acc:HGNC:23729]	-	-	-	-	-	GO:0003677//DNA binding	GO:0006355//regulation of transcription, DNA-templated	Homeobox
ENSGALG00010020918	51	46	61	16	24	25	3.678	3.301	3.99	1.175	1.663	1.791	3.65633	1.543	-1.24466	0.000322686	0.00761982	ANXA8	XP_042718951.1 annexin A8-like isoform X1 [Lagopus leucura]	-	-	-	-	-	GO:0005509//calcium ion binding;GO:0005544//calcium-dependent phospholipid binding	-	--
ENSGALG00010026409	40	22	23	6	7	9	1.679	0.885	0.876	0.257	0.282	0.375	1.14667	0.304667	-1.91214	0.000329021	0.00774455	VILL	villin like [Source:HGNC Symbol;Acc:HGNC:30906]	-	-	-	-	-	GO:0003779//actin binding;GO:0051015//actin filament binding	GO:0007010//cytoskeleton organization	--
ENSGALG00010015698	14	26	17	40	55	52	0.577	1.066	0.636	1.68	2.179	2.129	0.759667	1.996	1.39367	0.00032944	0.00774455	TNFAIP2	TNF alpha induced protein 2 [Source:HGNC Symbol;Acc:HGNC:11895]	-	-	-	-	GO:0000145//exocyst	-	GO:0006887//exocytosis	--
MSTRG.981	23	38	17	1	10	5	4.445	7.307	2.98	0.197	1.857	0.96	4.91067	1.00467	-2.2892	0.000378251	0.00867804	--	-	-	-	-	-	-	-	-	--
ENSGALG00010030109	5	13	11	31	37	28	0.229	0.592	0.457	1.446	1.628	1.274	0.426	1.44933	1.76646	0.000451983	0.0101129	FBF1	Fas binding factor 1 [Source:NCBI gene (formerly Entrezgene);Acc:770159]	-	-	-	-	GO:0000922//spindle pole;GO:0005813//centrosome;GO:0005814//centriole;GO:0043296//apical junction complex;GO:0045095//keratin filament;GO:0097539//ciliary transition fiber	-	GO:0043297//apical junction assembly;GO:0060271//cilium assembly;GO:0090162//establishment of epithelial cell polarity	--
ENSGALG00010000789	47	18	22	70	64	68	7.239	2.879	3.104	11.235	9.941	10.922	4.40733	10.6993	1.27954	0.000471782	0.0104521	ROPN1L	rhophilin associated tail protein 1 like [Source:HGNC Symbol;Acc:HGNC:24060]	-	-	-	-	GO:0005737//cytoplasm;GO:0005929//cilium;GO:0031514//motile cilium	GO:0042802//identical protein binding	GO:0001932//regulation of protein phosphorylation;GO:0003341//cilium movement;GO:0030317//flagellated sperm motility;GO:0048240//sperm capacitation	--
ENSGALG00010001183	0	1	2	3	39	8	0	0.096	0.176	0.296	3.63	0.77	0.0906667	1.56533	4.10975	0.000492974	0.0108606	RARRES1	retinoic acid receptor responder 1 [Source:NCBI gene (formerly Entrezgene);Acc:395209]	-	-	-	-	-	-	-	--
ENSGALG00010025325	2	3	4	16	17	20	0.107	0.16	0.194	0.822	0.874	1.063	0.153667	0.919667	2.58131	0.000502357	0.0110347	DPEP2	dipeptidase 2 [Source:NCBI gene (formerly Entrezgene);Acc:107054267]	-	-	-	-	GO:0016020//membrane	GO:0008233//peptidase activity;GO:0008237//metallopeptidase activity;GO:0008238//exopeptidase activity;GO:0016787//hydrolase activity;GO:0016805//dipeptidase activity;GO:0046872//metal ion binding;GO:0070573//metallodipeptidase activity	GO:0006508//proteolysis;GO:0006691//leukotriene metabolic process;GO:1901749//leukotriene D4 catabolic process	--
ENSGALG00010017719	44	26	51	107	67	75	1.527	0.924	1.617	3.83	2.27	2.596	1.356	2.89867	1.09603	0.0006541	0.0136478	ZAN	XP_040561685.1 uncharacterized protein FCGBP isoform X5 [Gallus gallus]	-	-	-	-	GO:0016020//membrane	GO:0005515//protein binding	-	--
ENSGALG00010013667	53	68	58	28	30	27	0.686	0.875	0.683	0.369	0.372	0.348	0.748	0.363	-1.04307	0.000720448	0.0149334	SOWAHA	sosondowah ankyrin repeat domain family member A [Source:HGNC Symbol;Acc:HGNC:27033]	-	-	-	-	-	GO:0005515//protein binding	-	--
ENSGALG00010025573	0	6	1	14	17	19	0	0.254	0.039	0.608	0.696	0.804	0.0976667	0.702667	2.8469	0.000793154	0.0161978	CLMP	CXADR like membrane protein [Source:HGNC Symbol;Acc:HGNC:24039]	-	-	-	-	GO:0005881//cytoplasmic microtubule;GO:0005923//bicellular tight junction;GO:0016020//membrane	-	GO:0048565//digestive tract development	--
ENSGALG00010028551	14	16	13	49	33	33	2.058	2.468	1.726	7.552	4.83	4.869	2.084	5.75033	1.46429	0.000801597	0.0163109	NCS1	neuronal calcium sensor 1 [Source:NCBI gene (formerly Entrezgene);Acc:396336]	-	-	-	-	GO:0005737//cytoplasm;GO:0005794//Golgi apparatus;GO:0005886//plasma membrane;GO:0014069//postsynaptic density;GO:0016020//membrane;GO:0045202//synapse;GO:0048471//perinuclear region of cytoplasm	GO:0005245//voltage-gated calcium channel activity;GO:0005509//calcium ion binding;GO:0008048//calcium sensitive guanylate cyclase activator activity;GO:0046872//metal ion binding	GO:0010975//regulation of neuron projection development;GO:0070588//calcium ion transmembrane transport	--
ENSGALG00010023250	36	46	43	24	13	10	2.723	3.462	2.951	1.849	0.945	0.751	3.04533	1.18167	-1.36578	0.000806616	0.0163752	FZD10	frizzled class receptor 10 [Source:NCBI gene (formerly Entrezgene);Acc:373885]	Environmental Information Processing;Environmental Information Processing;Organismal Systems	Signal transduction;Signal transduction;Endocrine system	ko04310//Wnt signaling pathway;ko04150//mTOR signaling pathway;ko04916//Melanogenesis	K02842;K02842;K02842	GO:0005654//nucleoplasm;GO:0005737//cytoplasm;GO:0005886//plasma membrane;GO:0009986//cell surface;GO:0016020//membrane	GO:0004888//transmembrane signaling receptor activity;GO:0004930//G protein-coupled receptor activity;GO:0005515//protein binding;GO:0017147//Wnt-protein binding;GO:0042813//Wnt-activated receptor activity	GO:0007165//signal transduction;GO:0007166//cell surface receptor signaling pathway;GO:0007186//G protein-coupled receptor signaling pathway;GO:0016055//Wnt signaling pathway;GO:0032956//regulation of actin cytoskeleton organization;GO:0034260//negative regulation of GTPase activity;GO:0035567//non-canonical Wnt signaling pathway;GO:0038031//non-canonical Wnt signaling pathway via JNK cascade;GO:…	--
MSTRG.12755	18	20	32	6	6	6	2.583	2.856	4.166	0.877	0.828	0.856	3.20167	0.853667	-1.90708	0.000872813	0.0174275	--	-	-	-	-	-	-	-	-	--
MSTRG.4525	32	17	22	57	39	67	2.956	1.563	1.844	5.365	3.462	6.15	2.121	4.99233	1.23497	0.00107941	0.0206474	--	polymeric immunoglobulin receptor-like isoform X1 [Centrocercus urophasianus]	-	-	-	-	-	-	-	--
MSTRG.506	12	20	8	25	37	53	0.811	1.367	0.574	1.946	2.62	3.922	0.917333	2.82933	1.62494	0.00108839	0.0207346	--	-	-	-	-	-	-	-	-	--
MSTRG.16888	7	18	9	28	28	46	0.623	1.594	0.727	2.539	2.395	4.067	0.981333	3.00033	1.61231	0.0011594	0.021876	--	centrosome-associated protein CEP250-like [Athene cunicularia]	-	-	-	-	-	-	-	--
ENSGALG00010007888	18	16	20	41	39	47	1.719	1.761	2.215	4.849	3.961	5.521	1.89833	4.777	1.33137	0.00129093	0.0238445	MIOX	myo-inositol oxygenase [Source:HGNC Symbol;Acc:HGNC:14522]	Metabolism;Metabolism;Metabolism	Global and overview maps;Carbohydrate metabolism;Carbohydrate metabolism	ko01100//Metabolic pathways;ko00562//Inositol phosphate metabolism;ko00053//Ascorbate and aldarate metabolism	K00469;K00469;K00469	GO:0005737//cytoplasm	GO:0005506//iron ion binding;GO:0050113//inositol oxygenase activity	GO:0019310//inositol catabolic process	--
ENSGALG00010023269	36	33	41	9	16	18	1.571	1.433	1.623	0.4	0.671	0.78	1.54233	0.617	-1.32177	0.00165527	0.0292715	OPRL1	opioid related nociceptin receptor 1 [Source:NCBI gene (formerly Entrezgene);Acc:419251]	Environmental Information Processing	Signaling molecules and interaction	ko04080//Neuroactive ligand-receptor interaction	K04216	GO:0005886//plasma membrane;GO:0016020//membrane;GO:0043005//neuron projection	GO:0001626//nociceptin receptor activity;GO:0004930//G protein-coupled receptor activity;GO:0004985//G protein-coupled opioid receptor activity	GO:0007165//signal transduction;GO:0007186//G protein-coupled receptor signaling pathway;GO:0007193//adenylate cyclase-inhibiting G protein-coupled receptor signaling pathway;GO:0007218//neuropeptide signaling pathway;GO:0007610//behavior;GO:0019233//sensory perception of pain;GO:0038003//G protein-coupled opioid receptor signaling pathway;GO:0051482//positive regulation of cytosolic calcium ion …	--
MSTRG.7856	4	4	2	7	26	19	0.858	0.853	0.389	1.529	5.357	4.048	0.7	3.64467	2.38036	0.0019	0.0325061	--	papilin isoform X2 [Gallus gallus]	-	-	-	-	-	-	-	--
MSTRG.10628	45	52	60	26	28	22	3.313	3.809	4.007	1.95	1.981	1.609	3.70967	1.84667	-1.00637	0.00205239	0.0346255	--	-	-	-	-	-	-	-	-	--
ENSGALG00010027200	86	32	53	215	189	100	19.308	7.149	10.794	49.177	40.776	22.305	12.417	37.4193	1.59147	0.00213243	0.0356324	G0S2	G0/G1 switch 2 [Source:NCBI gene (formerly Entrezgene);Acc:419860]	-	-	-	-	GO:0005739//mitochondrion	-	GO:0097191//extrinsic apoptotic signaling pathway;GO:0120162//positive regulation of cold-induced thermogenesis;GO:2001238//positive regulation of extrinsic apoptotic signaling pathway	--
ENSGALG00010007414	14	5	4	22	19	38	0.526	0.238	0.139	0.819	0.664	1.584	0.301	1.02233	1.76403	0.00226243	0.0374084	ROBO2	roundabout guidance receptor 2 [Source:HGNC Symbol;Acc:HGNC:10250]	Organismal Systems;Organismal Systems	Development and regeneration;Development and regeneration	ko04360//Axon guidance;ko04361//Axon regeneration	K06754;K06754	-	GO:0005515//protein binding	-	--
ENSGALG00010014866	12	18	11	2	2	3	0.379	0.566	0.316	0.064	0.061	0.094	0.420333	0.073	-2.52557	0.00232185	0.0381907	FAM26E	family with sequence similarity 26 member E [Source:NCBI gene (formerly Entrezgene);Acc:769904]	-	-	-	-	GO:0016020//membrane	GO:0005261//cation channel activity	GO:0098655//cation transmembrane transport	--
ENSGALG00010002918	25	41	39	9	16	16	1.595	2.695	1.947	0.455	0.749	0.877	2.079	0.693667	-1.58358	0.00250284	0.0407849	FAM84A	LRAT domain containing 1 [Source:HGNC Symbol;Acc:HGNC:20743]	-	-	-	-	-	-	GO:0000902//cell morphogenesis;GO:0048870//cell motility	--
ENSGALG00010002364	13	22	14	31	39	46	0.819	1.38	0.801	1.991	2.332	2.881	1	2.40133	1.26384	0.00280313	0.0447083	VSNL1	visinin like 1 [Source:NCBI gene (formerly Entrezgene);Acc:396189]	-	-	-	-	-	GO:0005509//calcium ion binding;GO:0046872//metal ion binding	-	--
ENSGALG00010021696	27	11	26	2	11	2	1.93	0.782	1.686	0.146	0.756	0.142	1.466	0.348	-2.07473	0.00282108	0.0448703	FBXO47	F-box protein 47 [Source:HGNC Symbol;Acc:HGNC:31969]	-	-	-	-	-	GO:0005515//protein binding	-	--
ENSGALG00010027199	6	3	9	20	22	21	0.252	0.117	0.319	0.739	0.819	0.812	0.229333	0.79	1.78441	0.00282466	0.0448703	LAMB3	laminin subunit beta 3 [Source:HGNC Symbol;Acc:HGNC:6490]	Cellular Processes;Environmental Information Processing	Cellular community - eukaryotes;Signaling molecules and interaction	ko04510//Focal adhesion;ko04512//ECM-receptor interaction	K06244;K06244	-	-	GO:0035987//endodermal cell differentiation	--
ENSGALG00010019801	41	35	42	18	20	14	1.036	0.808	0.919	0.439	0.486	0.351	0.921	0.425333	-1.11461	0.00286171	0.0451858	FIBIN	fin bud initiation factor homolog (zebrafish) [Source:NCBI gene (formerly Entrezgene);Acc:426933]	-	-	-	-	GO:0005576//extracellular region;GO:0005783//endoplasmic reticulum;GO:0005794//Golgi apparatus	GO:0042803//protein homodimerization activity	GO:0010042//response to manganese ion;GO:0070528//protein kinase C signaling;GO:0071548//response to dexamethasone	--

## Sheet: Table S6
Table S6. Detailed information of the most differentially expressed genes which selected by RNA-seq data (SO vs SO+PA ).
id	SO-1_count	SO-2_count	SO-3_count	SO+PA-1_count	SO+PA-2_count	SO+PA-3_count	SO-1_tpm	SO-2_tpm	SO-3_tpm	SO+PA-1_tpm	SO+PA-2_tpm	SO+PA-3_tpm	SO_mean	SO+PA_mean	log2(fc)	PValue	FDR	Symbol	Description	KEGG_A_class	KEGG_B_class	Pathway	K_ID	GO Component	GO Function	GO Process	TF_family
ENSGALG00010021083	2416	2329	2194	5489	6193	5991	84.857	80.116	78.406	200.182	213.079	213.201	81.1263	208.821	1.36402	3.33497e-119	5.26891e-115	SCD	stearoyl-CoA desaturase [Source:NCBI gene (formerly Entrezgene);Acc:395706]	Metabolism;Organismal Systems;Metabolism;Metabolism	Global and overview maps;Endocrine system;Global and overview maps;Lipid metabolism	ko01100//Metabolic pathways;ko03320//PPAR signaling pathway;ko01212//Fatty acid metabolism;ko01040//Biosynthesis of unsaturated fatty acids	K00507;K00507;K00507;K00507	GO:0005730//nucleolus;GO:0005783//endoplasmic reticulum;GO:0005789//endoplasmic reticulum membrane;GO:0016020//membrane	GO:0004768//stearoyl-CoA 9-desaturase activity;GO:0005506//iron ion binding;GO:0016491//oxidoreductase activity;GO:0016717//oxidoreductase activity, acting on paired donors, with oxidation of a pair of donors resulting in the reduction of molecular oxygen to two molecules of water	GO:0006629//lipid metabolic process;GO:0006636//unsaturated fatty acid biosynthetic process	--
ENSGALG00010025968	1194	1113	1074	2684	3066	3474	73.892	67.275	67.424	172.283	185.109	217.437	69.5303	191.61	1.46246	1.21516e-70	9.59914e-67	FADS2	fatty acid desaturase 2 [Source:NCBI gene (formerly Entrezgene);Acc:423122]	Metabolism;Organismal Systems;Metabolism;Metabolism;Metabolism	Global and overview maps;Endocrine system;Global and overview maps;Lipid metabolism;Lipid metabolism	ko01100//Metabolic pathways;ko03320//PPAR signaling pathway;ko01212//Fatty acid metabolism;ko01040//Biosynthesis of unsaturated fatty acids;ko00592//alpha-Linolenic acid metabolism	K10226;K10226;K10226;K10226;K10226	GO:0016020//membrane	GO:0016491//oxidoreductase activity;GO:0016717//oxidoreductase activity, acting on paired donors, with oxidation of a pair of donors resulting in the reduction of molecular oxygen to two molecules of water	GO:0006629//lipid metabolic process;GO:0006631//fatty acid metabolic process;GO:0006633//fatty acid biosynthetic process;GO:0006636//unsaturated fatty acid biosynthetic process	--
ENSGALG00010028562	392	453	352	847	980	966	17.033	19.491	15.606	38.211	41.549	42.279	17.3767	40.6797	1.22716	1.73936e-32	4.58003e-29	ACSBG2	acyl-CoA synthetase bubblegum family member 2 [Source:NCBI gene (formerly Entrezgene);Acc:420090]	Metabolism;Organismal Systems;Organismal Systems;Metabolism;Metabolism;Metabolism	Global and overview maps;Endocrine system;Endocrine system;Global and overview maps;Lipid metabolism;Lipid metabolism	ko01100//Metabolic pathways;ko03320//PPAR signaling pathway;ko04920//Adipocytokine signaling pathway;ko01212//Fatty acid metabolism;ko00071//Fatty acid degradation;ko00061//Fatty acid biosynthesis	K15013;K15013;K15013;K15013;K15013;K15013	GO:0005737//cytoplasm;GO:0005739//mitochondrion;GO:0005829//cytosol	GO:0004467//long-chain fatty acid-CoA ligase activity;GO:0047617//acyl-CoA hydrolase activity;GO:0047676//arachidonate-CoA ligase activity	GO:0006631//fatty acid metabolic process	--
MSTRG.8777	272	265	252	589	606	720	20.533	18.98	17.428	40.468	39.194	46.078	18.9803	41.9133	1.1429	2.13979e-29	4.8295e-26	Spag4	sperm-associated antigen 4 protein-like isoform X3 [Gallus gallus]	-	-	-	-	GO:0005856//cytoskeleton;GO:0042995//cell projection	-	-	--
ENSGALG00010004212	122	138	138	283	289	348	8.683	9.626	9.992	20.921	20.152	25.088	9.43367	22.0537	1.22513	1.9887e-15	2.41689e-12	RSPO3	R-spondin 3 [Source:NCBI gene (formerly Entrezgene);Acc:421715]	Environmental Information Processing	Signal transduction	ko04310//Wnt signaling pathway	K23098	GO:0005576//extracellular region	GO:0005102//signaling receptor binding;GO:0005109//frizzled binding;GO:0008201//heparin binding	GO:0001525//angiogenesis;GO:0001974//blood vessel remodeling;GO:0002040//sprouting angiogenesis;GO:0030177//positive regulation of Wnt signaling pathway;GO:0060070//canonical Wnt signaling pathway;GO:0060670//branching involved in labyrinthine layer morphogenesis;GO:0090263//positive regulation of canonical Wnt signaling pathway;GO:2000052//positive regulation of non-canonical Wnt signaling pathw…	--
ENSGALG00010029649	240	259	243	495	605	368	39.494	43.614	44.384	89.718	102.907	63.655	42.4973	85.4267	1.00731	5.0382e-11	3.18394e-08	PSPH	phosphoserine phosphatase [Source:NCBI gene (formerly Entrezgene);Acc:417540]	Metabolism;Metabolism;Metabolism;Metabolism	Global and overview maps;Global and overview maps;Global and overview maps;Amino acid metabolism	ko01100//Metabolic pathways;ko01200//Carbon metabolism;ko01230//Biosynthesis of amino acids;ko00260//Glycine, serine and threonine metabolism	K01079;K01079;K01079;K01079	GO:0005737//cytoplasm	GO:0000287//magnesium ion binding;GO:0016787//hydrolase activity;GO:0036424//L-phosphoserine phosphatase activity;GO:0042802//identical protein binding;GO:0042803//protein homodimerization activity;GO:0046872//metal ion binding	GO:0001701//in utero embryonic development;GO:0006563//L-serine metabolic process;GO:0006564//L-serine biosynthetic process;GO:0008652//cellular amino acid biosynthetic process;GO:0016311//dephosphorylation	--
MSTRG.8782	72	87	90	142	227	266	2.413	2.867	3.065	4.946	7.473	9.022	2.78167	7.147	1.36139	7.50905e-10	3.29543e-07	Spag4	sperm-associated antigen 4 protein-like isoform X3 [Gallus gallus]	-	-	-	-	-	-	-	--
ENSGALG00010028446	109	112	73	12	36	43	4.016	4.038	2.737	0.476	1.301	1.622	3.597	1.133	-1.66665	5.18901e-07	0.000120561	SUGP2	NP_001383264.1 SURP and G-patch domain-containing protein 2 isoform 1 [Gallus gallus]	-	-	-	-	-	GO:0003676//nucleic acid binding;GO:0003723//RNA binding	GO:0006396//RNA processing	--
ENSGALG00010006341	13	21	27	59	77	53	0.646	1.023	1.366	3.048	3.751	2.67	1.01167	3.15633	1.64152	4.11041e-06	0.000746441	HHIP	hedgehog interacting protein [Source:HGNC Symbol;Acc:HGNC:14866]	Environmental Information Processing	Signal transduction	ko04340//Hedgehog signaling pathway	K06231	GO:0005886//plasma membrane;GO:0009986//cell surface	GO:0008270//zinc ion binding;GO:0097108//hedgehog family protein binding	GO:0007165//signal transduction;GO:0007405//neuroblast proliferation;GO:0009887//animal organ morphogenesis;GO:0009953//dorsal/ventral pattern formation;GO:0009968//negative regulation of signal transduction;GO:0040036//regulation of fibroblast growth factor receptor signaling pathway;GO:0045879//negative regulation of smoothened signaling pathway;GO:0048705//skeletal system morphogenesis;GO:0060…	--
ENSGALG00010016073	66	61	68	118	109	185	9.341	8.461	9.79	17.346	15.113	26.519	9.19733	19.6593	1.09593	5.88678e-06	0.00102203	SAXO1	stabilizer of axonemal microtubules 1 [Source:HGNC Symbol;Acc:HGNC:28566]	-	-	-	-	GO:0005814//centriole;GO:0005879//axonemal microtubule;GO:0031514//motile cilium;GO:0036064//ciliary basal body;GO:0036126//sperm flagellum	GO:0008017//microtubule binding	GO:0009631//cold acclimation;GO:0045724//positive regulation of cilium assembly;GO:0050821//protein stabilization;GO:0070417//cellular response to cold	--
ENSGALG00010027200	89	82	77	215	189	100	19.6	17.697	17.249	49.177	40.776	22.305	18.182	37.4193	1.04127	2.37207e-05	0.00323072	G0S2	G0/G1 switch 2 [Source:NCBI gene (formerly Entrezgene);Acc:419860]	-	-	-	-	GO:0005739//mitochondrion	-	GO:0097191//extrinsic apoptotic signaling pathway;GO:0120162//positive regulation of cold-induced thermogenesis;GO:2001238//positive regulation of extrinsic apoptotic signaling pathway	--
ENSGALG00010008175	29	42	48	90	89	78	0.398	0.46	0.652	1.346	1.071	1.053	0.503333	1.15667	1.20039	5.04474e-05	0.00586043	DNAH5	XP_040552359.1 dynein heavy chain 5, axonemal isoform X1 [Gallus gallus]	Human Diseases;Human Diseases;Human Diseases	Neurodegenerative disease;Neurodegenerative disease;Neurodegenerative disease	ko05022//Pathways of neurodegeneration - multiple diseases;ko05014//Amyotrophic lateral sclerosis;ko05016//Huntington disease	K10408;K10408;K10408	GO:0030286//dynein complex	GO:0005524//ATP binding;GO:0008569//minus-end-directed microtubule motor activity;GO:0045505//dynein intermediate chain binding;GO:0051959//dynein light intermediate chain binding	GO:0007018//microtubule-based movement	--
MSTRG.7642	37	52	64	124	120	75	1.939	2.67	3.411	6.748	6.159	3.98	2.67333	5.629	1.07424	9.64097e-05	0.00964036	Fsip2	fibrous sheath-interacting protein 2-like isoform X2 [Numida meleagris]	-	-	-	-	-	-	-	--
MSTRG.7856	0	4	1	7	26	19	0	0.824	0.214	1.529	5.357	4.048	0.346	3.64467	3.39694	0.000277786	0.0225063	--	papilin isoform X2 [Gallus gallus]	-	-	-	-	-	-	-	--

## Sheet: Table S7
Table S7. Detailed information of differentially expressed genes which selected by RNA-seq data (NC vs SO).
id	NC-1_count	NC-2_count	NC-3_count	SO-1_count	SO-2_count	SO-3_count	NC-1_tpm	NC-2_tpm	NC-3_tpm	SO-1_tpm	SO-2_tpm	SO-3_tpm	NC_mean	SO_mean	log2(fc)	PValue	FDR	Symbol	Description	KEGG_A_class	KEGG_B_class	Pathway	K_ID	GO Component	GO Function	GO Process	TF_family
ENSGALG00010016030	2525	2590	2987	10275	10797	10798	165.135	168.551	177.213	659.143	678.768	704.636	170.3	680.849	1.99926	8.41e-208	1.33e-203	TGM4	transglutaminase 4 [Source:NCBI gene (formerly Entrezgene);Acc:420706]	-	-	-	-	GO:0005737//cytoplasm;GO:0005794//Golgi apparatus;GO:0062023//collagen-containing extracellular matrix	GO:0003810//protein-glutamine gamma-glutamyltransferase activity;GO:0046872//metal ion binding	GO:0018149//peptide cross-linking	--
ENSGALG00010002741	10927	11184	11411	21865	22861	21136	461.473	469.99	437.15	905.718	928.074	890.689	456.204	908.16	0.993267	3.23e-88	2.55e-84	PDK4	pyruvate dehydrogenase kinase 4 [Source:NCBI gene (formerly Entrezgene);Acc:420570]	Human Diseases	Cardiovascular disease	ko05415//Diabetic cardiomyopathy	K00898	GO:0005739//mitochondrion;GO:0005759//mitochondrial matrix	GO:0000166//nucleotide binding;GO:0004672//protein kinase activity;GO:0004740//pyruvate dehydrogenase (acetyl-transferring) kinase activity;GO:0005524//ATP binding;GO:0016301//kinase activity;GO:0016740//transferase activity	GO:0006468//protein phosphorylation;GO:0006885//regulation of pH;GO:0008286//insulin receptor signaling pathway;GO:0009267//cellular response to starvation;GO:0010510//regulation of acetyl-CoA biosynthetic process from pyruvate;GO:0010565//regulation of cellular ketone metabolic process;GO:0010906//regulation of glucose metabolic process;GO:0016310//phosphorylation;GO:0042304//regulation of fatty…	--
ENSGALG00010024761	406	426	403	1333	1261	1200	27.822	29.1	25.111	89.808	83.191	82.148	27.3443	85.049	1.63705	9.24e-76	4.86e-72	OSGIN1	N-terminal EF-hand calcium binding protein 2 [Source:HGNC Symbol;Acc:HGNC:23746]	-	-	-	-	GO:0005886//plasma membrane	GO:0005509//calcium ion binding;GO:0031687//A2A adenosine receptor binding;GO:0031802//type 5 metabotropic glutamate receptor binding	GO:0060168//positive regulation of adenosine receptor signaling pathway;GO:0070374//positive regulation of ERK1 and ERK2 cascade;GO:1900451//positive regulation of glutamate receptor signaling pathway;GO:1904021//negative regulation of G protein-coupled receptor internalization;GO:1905477//positive regulation of protein localization to membrane	--
ENSGALG00010021083	4888	4407	5354	2416	2329	2194	175.303	156.929	173.875	84.857	80.116	78.406	168.702	81.1263	-1.05624	2.15e-50	8.46e-47	SCD	stearoyl-CoA desaturase [Source:NCBI gene (formerly Entrezgene);Acc:395706]	Metabolism;Organismal Systems;Metabolism;Metabolism	Global and overview maps;Endocrine system;Global and overview maps;Lipid metabolism	ko01100//Metabolic pathways;ko03320//PPAR signaling pathway;ko01212//Fatty acid metabolism;ko01040//Biosynthesis of unsaturated fatty acids	K00507;K00507;K00507;K00507	GO:0005730//nucleolus;GO:0005783//endoplasmic reticulum;GO:0005789//endoplasmic reticulum membrane;GO:0016020//membrane	GO:0004768//stearoyl-CoA 9-desaturase activity;GO:0005506//iron ion binding;GO:0016491//oxidoreductase activity;GO:0016717//oxidoreductase activity, acting on paired donors, with oxidation of a pair of donors resulting in the reduction of molecular oxygen to two molecules of water	GO:0006629//lipid metabolic process;GO:0006636//unsaturated fatty acid biosynthetic process	--
ENSGALG00010011306	4635	5090	5234	8783	9401	9064	405.985	443.757	419.024	757.426	792.047	793.194	422.922	780.889	0.884726	2.87e-50	9.05e-47	ECI2	enoyl-CoA delta isomerase 2 [Source:HGNC Symbol;Acc:HGNC:14601]	Cellular Processes;Metabolism	Transport and catabolism;Lipid metabolism	ko04146//Peroxisome;ko00071//Fatty acid degradation	K13239;K13239	GO:0005739//mitochondrion;GO:0005777//peroxisome;GO:0043231//intracellular membrane-bounded organelle	GO:0000062//fatty-acyl-CoA binding;GO:0003824//catalytic activity	-	--
ENSGALG00010015533	5401	5791	6123	3085	3179	3161	306.584	326.714	314.938	171.392	173.453	178.763	316.079	174.536	-0.856759	2.18e-49	5.74e-46	PSAT1	phosphoserine aminotransferase 1 [Source:HGNC Symbol;Acc:HGNC:19129]	Metabolism;Metabolism;Metabolism;Metabolism;Metabolism;Metabolism	Global and overview maps;Global and overview maps;Global and overview maps;Amino acid metabolism;Amino acid metabolism;Metabolism of cofactors and vitamins	ko01100//Metabolic pathways;ko01200//Carbon metabolism;ko01230//Biosynthesis of amino acids;ko00270//Cysteine and methionine metabolism;ko00260//Glycine, serine and threonine metabolism;ko00750//Vitamin B6 metabolism	K00831;K00831;K00831;K00831;K00831;K00831	GO:0005829//cytosol	GO:0003824//catalytic activity;GO:0004648//O-phospho-L-serine:2-oxoglutarate aminotransferase activity;GO:0042802//identical protein binding	GO:0006564//L-serine biosynthetic process	--
ENSGALG00010009562	2547	2543	2877	4989	4885	4884	181.908	184.53	188.289	354.858	342.048	352.825	184.909	349.91	0.92017	2.14e-47	4.83e-44	HADHB	hydroxyacyl-CoA dehydrogenase/3-ketoacyl-CoA thiolase/enoyl-CoA hydratase (trifunctional protein), beta subunit [Source:NCBI gene (formerly Entrezgene);Acc:421995]	Metabolism;Metabolism;Metabolism;Metabolism;Metabolism	Global and overview maps;Global and overview maps;Amino acid metabolism;Lipid metabolism;Lipid metabolism	ko01100//Metabolic pathways;ko01212//Fatty acid metabolism;ko00280//Valine, leucine and isoleucine degradation;ko00071//Fatty acid degradation;ko00062//Fatty acid elongation	K07509;K07509;K07509;K07509;K07509	GO:0005739//mitochondrion;GO:0005741//mitochondrial outer membrane;GO:0005743//mitochondrial inner membrane;GO:0005783//endoplasmic reticulum;GO:0016507//mitochondrial fatty acid beta-oxidation multienzyme complex;GO:0042645//mitochondrial nucleoid	GO:0003985//acetyl-CoA C-acetyltransferase activity;GO:0003988//acetyl-CoA C-acyltransferase activity;GO:0016740//transferase activity;GO:0016746//acyltransferase activity;GO:0016747//acyltransferase activity, transferring groups other than amino-acyl groups;GO:0106222//long noncoding RNA binding	GO:0006635//fatty acid beta-oxidation;GO:0010467//gene expression;GO:0071222//cellular response to lipopolysaccharide	--
ENSGALG00010018902	258	262	300	1091	913	767	14.997	14.826	15.969	62.05	51.203	42.014	15.264	51.7557	1.76158	2.29e-44	4.51e-41	NOXO1	NADPH oxidase organizer 1 [Source:HGNC Symbol;Acc:HGNC:19404]	-	-	-	-	-	GO:0005515//protein binding;GO:0035091//phosphatidylinositol binding	-	--
ENSGALG00010028626	2899	2689	2893	4823	4895	4752	93.298	86.288	84.532	151.747	150.9	151.515	88.0393	151.387	0.782024	3.18e-43	5.57e-40	CRAT	carnitine O-acetyltransferase [Source:HGNC Symbol;Acc:HGNC:2342]	Cellular Processes	Transport and catabolism	ko04146//Peroxisome	K00624	GO:0005739//mitochondrion;GO:0005777//peroxisome	GO:0003997//acyl-CoA oxidase activity;GO:0004092//carnitine O-acetyltransferase activity;GO:0016746//acyltransferase activity	GO:0019254//carnitine metabolic process, CoA-linked;GO:0033540//fatty acid beta-oxidation using acyl-CoA oxidase;GO:0046459//short-chain fatty acid metabolic process;GO:0051791//medium-chain fatty acid metabolic process	--
ENSGALG00010027751	828	769	909	1946	1814	1690	44.608	41.225	44.425	102.836	93.942	90.847	43.4193	95.875	1.14282	2.11e-41	3.33e-38	ANGPTL4	angiopoietin like 4 [Source:HGNC Symbol;Acc:HGNC:16039]	Organismal Systems	Endocrine system	ko03320//PPAR signaling pathway	K08767	GO:0005576//extracellular region;GO:0005615//extracellular space	GO:0004857//enzyme inhibitor activity;GO:0042802//identical protein binding	GO:0043066//negative regulation of apoptotic process;GO:0043335//protein unfolding;GO:0051005//negative regulation of lipoprotein lipase activity;GO:0070328//triglyceride homeostasis;GO:0072577//endothelial cell apoptotic process;GO:2000352//negative regulation of endothelial cell apoptotic process	--
ENSGALG00010013005	2256	2249	2496	4175	4647	4168	78.681	77.249	78.629	141.706	154.504	144.12	78.1863	146.777	0.908634	5.29e-41	7.59e-38	SLC40A1	solute carrier family 40 member 1 [Source:NCBI gene (formerly Entrezgene);Acc:423984]	Cellular Processes	Cell growth and death	ko04216//Ferroptosis	K14685	GO:0005654//nucleoplasm;GO:0005829//cytosol;GO:0005886//plasma membrane;GO:0008021//synaptic vesicle;GO:0016020//membrane;GO:0016323//basolateral plasma membrane	GO:0005381//iron ion transmembrane transporter activity;GO:0015093//ferrous iron transmembrane transporter activity;GO:0017046//peptide hormone binding;GO:0042802//identical protein binding	GO:0002260//lymphocyte homeostasis;GO:0003158//endothelium development;GO:0006366//transcription by RNA polymerase II;GO:0006811//ion transport;GO:0006826//iron ion transport;GO:0006879//cellular iron ion homeostasis;GO:0006915//apoptotic process;GO:0034395//regulation of transcription from RNA polymerase II promoter in response to iron;GO:0034755//iron ion transmembrane transport;GO:0043066//neg…	--
ENSGALG00010001149	5748	5543	5771	9502	9594	8786	194.219	186.726	176.821	314.993	311.912	296.741	185.922	307.882	0.72768	3.39e-40	4.45e-37	CIDEA	cell death-inducing DFFA-like effector a [Source:NCBI gene (formerly Entrezgene);Acc:768659]	-	-	-	-	GO:0005634//nucleus;GO:0005737//cytoplasm;GO:0005739//mitochondrion;GO:0005740//mitochondrial envelope;GO:0005811//lipid droplet	GO:0042803//protein homodimerization activity;GO:0070300//phosphatidic acid binding;GO:0120013//lipid transfer activity	GO:0001659//temperature homeostasis;GO:0001818//negative regulation of cytokine production;GO:0006629//lipid metabolic process;GO:0006915//apoptotic process;GO:0010890//positive regulation of sequestering of triglyceride;GO:0019915//lipid storage;GO:0030512//negative regulation of transforming growth factor beta receptor signaling pathway;GO:0032720//negative regulation of tumor necrosis factor p…	--
ENSGALG00010011278	1624	1679	1816	894	848	830	128.619	131.493	129.584	69.62	63.802	65.333	129.899	66.2517	-0.971358	8.7e-39	1.05e-35	TDH	XP_040553912.1 L-threonine 3-dehydrogenase, mitochondrial [Gallus gallus]	Metabolism;Metabolism	Global and overview maps;Amino acid metabolism	ko01100//Metabolic pathways;ko00260//Glycine, serine and threonine metabolism	K15789;K15789	-	GO:0008743//L-threonine 3-dehydrogenase activity;GO:0042802//identical protein binding	GO:0006567//threonine catabolic process	--
ENSGALG00010027410	2533	2978	3118	5192	5621	5947	178.075	206.875	198.809	356.571	375.043	412.632	194.586	381.415	0.970952	7.47e-37	8.41e-34	ALAS1	5'-aminolevulinate synthase 1 [Source:NCBI gene (formerly Entrezgene);Acc:552895]	Metabolism;Metabolism;Metabolism	Global and overview maps;Amino acid metabolism;Metabolism of cofactors and vitamins	ko01100//Metabolic pathways;ko00260//Glycine, serine and threonine metabolism;ko00860//Porphyrin metabolism	K00643;K00643;K00643	GO:0005654//nucleoplasm;GO:0005739//mitochondrion;GO:0005743//mitochondrial inner membrane;GO:0005759//mitochondrial matrix;GO:0005829//cytosol;GO:0016020//membrane	GO:0003824//catalytic activity;GO:0003870//5-aminolevulinate synthase activity;GO:0016740//transferase activity;GO:0016746//acyltransferase activity;GO:0030170//pyridoxal phosphate binding;GO:0042802//identical protein binding	GO:0006778//porphyrin-containing compound metabolic process;GO:0006782//protoporphyrinogen IX biosynthetic process;GO:0006783//heme biosynthetic process;GO:0009058//biosynthetic process;GO:0033014//tetrapyrrole biosynthetic process;GO:0042541//hemoglobin biosynthetic process;GO:0048821//erythrocyte development;GO:1903412//response to bile acid	--
ENSGALG00010029687	349	320	392	813	905	933	23.468	21.411	23.912	53.623	58.497	62.599	22.9303	58.2397	1.34474	1.2e-36	1.26e-33	SLC16A5	solute carrier family 16 member 5 [Source:HGNC Symbol;Acc:HGNC:10926]	-	-	-	-	-	GO:0022857//transmembrane transporter activity	GO:0055085//transmembrane transport	--
ENSGALG00010028562	965	940	970	392	453	352	42.657	41.147	39.084	17.033	19.491	15.606	40.9627	17.3767	-1.23716	2.78e-36	2.74e-33	ACSBG2	acyl-CoA synthetase bubblegum family member 2 [Source:NCBI gene (formerly Entrezgene);Acc:420090]	Metabolism;Organismal Systems;Organismal Systems;Metabolism;Metabolism;Metabolism	Global and overview maps;Endocrine system;Endocrine system;Global and overview maps;Lipid metabolism;Lipid metabolism	ko01100//Metabolic pathways;ko03320//PPAR signaling pathway;ko04920//Adipocytokine signaling pathway;ko01212//Fatty acid metabolism;ko00071//Fatty acid degradation;ko00061//Fatty acid biosynthesis	K15013;K15013;K15013;K15013;K15013;K15013	GO:0005737//cytoplasm;GO:0005739//mitochondrion;GO:0005829//cytosol	GO:0004467//long-chain fatty acid-CoA ligase activity;GO:0047617//acyl-CoA hydrolase activity;GO:0047676//arachidonate-CoA ligase activity	GO:0006631//fatty acid metabolic process	--
ENSGALG00010019785	5234	5224	5372	8696	8389	7903	288.393	285.816	267.63	466.422	440.455	432.553	280.613	446.477	0.670003	5.47e-35	5.08e-32	ACSL5	acyl-CoA synthetase long-chain family member 5 [Source:NCBI gene (formerly Entrezgene);Acc:423896]	Metabolism;Cellular Processes;Organismal Systems;Organismal Systems;Metabolism;Metabolism;Cellular Processes;Metabolism	Global and overview maps;Transport and catabolism;Endocrine system;Endocrine system;Global and overview maps;Lipid metabolism;Cell growth and death;Lipid metabolism	ko01100//Metabolic pathways;ko04146//Peroxisome;ko03320//PPAR signaling pathway;ko04920//Adipocytokine signaling pathway;ko01212//Fatty acid metabolism;ko00071//Fatty acid degradation;ko04216//Ferroptosis;ko00061//Fatty acid biosynthesis	K01897;K01897;K01897;K01897;K01897;K01897;K01897;K01897	GO:0005654//nucleoplasm;GO:0005730//nucleolus;GO:0005739//mitochondrion;GO:0005783//endoplasmic reticulum;GO:0005886//plasma membrane	GO:0004467//long-chain fatty acid-CoA ligase activity	GO:0001676//long-chain fatty acid metabolic process;GO:0006631//fatty acid metabolic process	--
ENSGALG00010029275	5493	5203	5880	8924	8830	8811	385.699	362.59	373.355	614.134	594.667	617.429	373.881	608.743	0.703254	8.71e-35	7.63e-32	PCYT2	phosphate cytidylyltransferase 2, ethanolamine [Source:NCBI gene (formerly Entrezgene);Acc:422093]	Metabolism;Metabolism;Metabolism	Global and overview maps;Lipid metabolism;Metabolism of other amino acids	ko01100//Metabolic pathways;ko00564//Glycerophospholipid metabolism;ko00440//Phosphonate and phosphinate metabolism	K00967;K00967;K00967	-	GO:0003824//catalytic activity;GO:0004306//ethanolamine-phosphate cytidylyltransferase activity;GO:0070403//NAD+ binding	GO:0006646//phosphatidylethanolamine biosynthetic process;GO:0009058//biosynthetic process	--
ENSGALG00010009013	1490	1371	1617	660	777	687	90.28	82.66	88.879	39.226	45.255	41.534	87.273	42.005	-1.05497	9.43e-34	7.82e-31	LIPG	lipase G, endothelial type [Source:HGNC Symbol;Acc:HGNC:6623]	Metabolism;Metabolism	Global and overview maps;Lipid metabolism	ko01100//Metabolic pathways;ko00561//Glycerolipid metabolism	K22284;K22284	GO:0005576//extracellular region;GO:0005615//extracellular space;GO:0005769//early endosome;GO:0005794//Golgi apparatus;GO:0009986//cell surface	GO:0004465//lipoprotein lipase activity;GO:0004620//phospholipase activity;GO:0004806//triglyceride lipase activity;GO:0005515//protein binding;GO:0008201//heparin binding;GO:0008970//phospholipase A1 activity;GO:0016298//lipase activity;GO:0016787//hydrolase activity;GO:0052689//carboxylic ester hydrolase activity	GO:0006629//lipid metabolic process;GO:0010983//positive regulation of high-density lipoprotein particle clearance;GO:0016042//lipid catabolic process;GO:0032376//positive regulation of cholesterol transport;GO:0034375//high-density lipoprotein particle remodeling;GO:0042632//cholesterol homeostasis;GO:0043691//reverse cholesterol transport;GO:0055091//phospholipid homeostasis	--
ENSGALG00010016168	4786	4646	5353	7991	7949	8112	213.24	203.176	214.693	348.394	335.188	359.608	210.37	347.73	0.725041	2.46e-32	1.94e-29	PLIN2	perilipin 2 [Source:NCBI gene (formerly Entrezgene);Acc:427237]	Organismal Systems	Endocrine system	ko03320//PPAR signaling pathway	K17284	GO:0005634//nucleus;GO:0005737//cytoplasm;GO:0005811//lipid droplet;GO:0005829//cytosol;GO:0005886//plasma membrane	-	GO:0015909//long-chain fatty acid transport;GO:0019915//lipid storage;GO:0042149//cellular response to glucose starvation;GO:1905691//lipid droplet disassembly	--
ENSGALG00010014764	1358	1404	1393	751	788	692	124.926	125.227	109.306	67.601	68.493	62.422	119.82	66.172	-0.856572	6.7e-30	5.03e-27	SULT3A1	NP_001264933.1 sulfotransferase family 3A, member 1-like [Gallus gallus]	-	-	-	-	GO:0005737//cytoplasm	GO:0008146//sulfotransferase activity;GO:0016740//transferase activity	GO:0051923//sulfation	--
ENSGALG00010002667	759	768	925	298	362	355	39.387	39.658	43.545	15.169	18.058	18.382	40.8633	17.203	-1.24815	2.8e-29	2e-26	ANG	XP_021252952.1 ribonuclease CL2 [Numida meleagris]	Human Diseases	Neurodegenerative disease	ko05014//Amyotrophic lateral sclerosis	K16631	-	GO:0003676//nucleic acid binding	-	--
MSTRG.8777	669	569	714	272	265	252	42.483	38.197	46.007	20.533	18.98	17.428	42.229	18.9803	-1.15373	7.81e-29	5.35e-26	Spag4	sperm-associated antigen 4 protein-like isoform X3 [Gallus gallus]	-	-	-	-	GO:0005856//cytoskeleton;GO:0042995//cell projection	-	-	--
ENSGALG00010001499	759	868	934	1629	1796	1580	49.722	56.921	55.484	106.158	114.521	104.359	54.0423	108.346	1.00348	8.78e-29	5.76e-26	TIPARP	TCDD inducible poly(ADP-ribose) polymerase [Source:HGNC Symbol;Acc:HGNC:23696]	-	-	-	-	GO:0005634//nucleus	GO:0000987//cis-regulatory region sequence-specific DNA binding;GO:0003950//NAD+ ADP-ribosyltransferase activity;GO:0008270//zinc ion binding;GO:0046872//metal ion binding;GO:1990404//protein ADP-ribosylase activity	GO:0001570//vasculogenesis;GO:0001822//kidney development;GO:0006807//nitrogen compound metabolic process;GO:0008209//androgen metabolic process;GO:0008210//estrogen metabolic process;GO:0008585//female gonad development;GO:0009791//post-embryonic development;GO:0010629//negative regulation of gene expression;GO:0030097//hemopoiesis;GO:0045732//positive regulation of protein catabolic process;GO:…	--
ENSGALG00010003223	94	85	93	292	306	356	7.17	6.452	6.435	21.848	22.437	27.096	6.68567	23.7937	1.83143	1.72e-28	1.08e-25	AREG	amphiregulin [Source:NCBI gene (formerly Entrezgene);Acc:428752]	Environmental Information Processing;Environmental Information Processing	Signal transduction;Signal transduction	ko04010//MAPK signaling pathway;ko04012//ErbB signaling pathway	K09782;K09782	GO:0005615//extracellular space;GO:0005634//nucleus;GO:0005737//cytoplasm;GO:0009986//cell surface;GO:0016020//membrane	GO:0030297//transmembrane receptor protein tyrosine kinase activator activity;GO:0048018//receptor ligand activity	GO:0007173//epidermal growth factor receptor signaling pathway;GO:0007186//G protein-coupled receptor signaling pathway;GO:0008284//positive regulation of cell population proliferation;GO:0032355//response to estradiol;GO:0038134//ERBB2-EGFR signaling pathway;GO:0045741//positive regulation of epidermal growth factor-activated receptor activity;GO:0050731//positive regulation of peptidyl-tyrosine…	--
ENSGALG00010025968	1966	1859	2007	1194	1113	1074	123.442	116.245	114.845	73.892	67.275	67.424	118.177	69.5303	-0.765239	4.67e-28	2.83e-25	FADS2	fatty acid desaturase 2 [Source:NCBI gene (formerly Entrezgene);Acc:423122]	Metabolism;Organismal Systems;Metabolism;Metabolism;Metabolism	Global and overview maps;Endocrine system;Global and overview maps;Lipid metabolism;Lipid metabolism	ko01100//Metabolic pathways;ko03320//PPAR signaling pathway;ko01212//Fatty acid metabolism;ko01040//Biosynthesis of unsaturated fatty acids;ko00592//alpha-Linolenic acid metabolism	K10226;K10226;K10226;K10226;K10226	GO:0016020//membrane	GO:0016491//oxidoreductase activity;GO:0016717//oxidoreductase activity, acting on paired donors, with oxidation of a pair of donors resulting in the reduction of molecular oxygen to two molecules of water	GO:0006629//lipid metabolic process;GO:0006631//fatty acid metabolic process;GO:0006633//fatty acid biosynthetic process;GO:0006636//unsaturated fatty acid biosynthetic process	--
ENSGALG00010013828	315	307	341	94	110	88	9.854	13.373	15.187	6.089	4.981	6.155	12.8047	5.74167	-1.15713	2.53e-27	1.47e-24	PTN	pleiotrophin [Source:NCBI gene (formerly Entrezgene);Acc:418125]	-	-	-	-	GO:0005576//extracellular region;GO:0005615//extracellular space;GO:0005783//endoplasmic reticulum;GO:0032991//protein-containing complex;GO:0098685//Schaffer collateral - CA1 synapse	GO:0004864//protein phosphatase inhibitor activity;GO:0005178//integrin binding;GO:0008083//growth factor activity;GO:0008201//heparin binding;GO:0019901//protein kinase binding;GO:0035374//chondroitin sulfate binding;GO:0140677//molecular function activator activity	GO:0001503//ossification;GO:0001756//somitogenesis;GO:0002232//leukocyte chemotaxis involved in inflammatory response;GO:0002690//positive regulation of leukocyte chemotaxis;GO:0007165//signal transduction;GO:0007229//integrin-mediated signaling pathway;GO:0007406//negative regulation of neuroblast proliferation;GO:0007420//brain development;GO:0007507//heart development;GO:0007612//learning;GO:0…	--
ENSGALG00010004446	5207	5371	5890	3387	3629	3256	330.427	339.147	339.038	210.815	221.364	206.148	336.204	212.776	-0.660004	1.66e-26	9.37e-24	ACAT2	acetyl-CoA acetyltransferase 2 [Source:NCBI gene (formerly Entrezgene);Acc:421587]	Metabolism;Metabolism;Metabolism;Metabolism;Metabolism;Metabolism;Metabolism;Metabolism;Metabolism;Metabolism;Metabolism	Global and overview maps;Global and overview maps;Global and overview maps;Amino acid metabolism;Amino acid metabolism;Carbohydrate metabolism;Amino acid metabolism;Lipid metabolism;Carbohydrate metabolism;Carbohydrate metabolism;Metabolism of terpenoids and polyketides	ko01100//Metabolic pathways;ko01200//Carbon metabolism;ko01212//Fatty acid metabolism;ko00310//Lysine degradation;ko00280//Valine, leucine and isoleucine degradation;ko00620//Pyruvate metabolism;ko00380//Tryptophan metabolism;ko00071//Fatty acid degradation;ko00630//Glyoxylate and dicarboxylate metabolism;ko00650//Butanoate metabolism;ko00900//Terpenoid backbone biosynthesis	K00626;K00626;K00626;K00626;K00626;K00626;K00626;K00626;K00626;K00626;K00626	GO:0005737//cytoplasm	GO:0003985//acetyl-CoA C-acetyltransferase activity;GO:0016746//acyltransferase activity;GO:0016747//acyltransferase activity, transferring groups other than amino-acyl groups	-	--
ENSGALG00010009551	6139	6094	6781	9253	9738	9682	355.818	350.926	356.664	525.636	541.835	559.096	354.469	542.189	0.613135	4.3e-26	2.34e-23	HADHA	hydroxyacyl-CoA dehydrogenase/3-ketoacyl-CoA thiolase/enoyl-CoA hydratase (trifunctional protein), alpha subunit [Source:NCBI gene (formerly Entrezgene);Acc:395929]	Metabolism;Metabolism;Metabolism;Metabolism;Metabolism;Metabolism;Metabolism;Metabolism;Metabolism;Metabolism	Global and overview maps;Global and overview maps;Amino acid metabolism;Amino acid metabolism;Amino acid metabolism;Lipid metabolism;Metabolism of other amino acids;Carbohydrate metabolism;Lipid metabolism;Carbohydrate metabolism	ko01100//Metabolic pathways;ko01212//Fatty acid metabolism;ko00310//Lysine degradation;ko00280//Valine, leucine and isoleucine degradation;ko00380//Tryptophan metabolism;ko00071//Fatty acid degradation;ko00410//beta-Alanine metabolism;ko00640//Propanoate metabolism;ko00062//Fatty acid elongation;ko00650//Butanoate metabolism	K07515;K07515;K07515;K07515;K07515;K07515;K07515;K07515;K07515;K07515	GO:0005739//mitochondrion;GO:0005743//mitochondrial inner membrane;GO:0016507//mitochondrial fatty acid beta-oxidation multienzyme complex;GO:0042645//mitochondrial nucleoid	GO:0003824//catalytic activity;GO:0003857//3-hydroxyacyl-CoA dehydrogenase activity;GO:0004300//enoyl-CoA hydratase activity;GO:0016491//oxidoreductase activity;GO:0016509//long-chain-3-hydroxyacyl-CoA dehydrogenase activity;GO:0016616//oxidoreductase activity, acting on the CH-OH group of donors, NAD or NADP as acceptor;GO:0070403//NAD+ binding	GO:0006631//fatty acid metabolic process;GO:0006635//fatty acid beta-oxidation;GO:0032868//response to insulin;GO:0035965//cardiolipin acyl-chain remodeling	--
ENSGALG00010027965	3675	3676	4150	5872	6143	5871	241.125	243.382	251.784	392.579	394.89	384.649	245.43	390.706	0.67077	7.77e-26	4.09e-23	ACAD9	acyl-CoA dehydrogenase family member 9 [Source:NCBI gene (formerly Entrezgene);Acc:415974]	-	-	-	-	GO:0005634//nucleus;GO:0005739//mitochondrion;GO:0030425//dendrite;GO:0031966//mitochondrial membrane	GO:0003995//acyl-CoA dehydrogenase activity;GO:0004466//long-chain-acyl-CoA dehydrogenase activity;GO:0016491//oxidoreductase activity;GO:0016627//oxidoreductase activity, acting on the CH-CH group of donors;GO:0050660//flavin adenine dinucleotide binding;GO:0070991//medium-chain-acyl-CoA dehydrogenase activity	GO:0001676//long-chain fatty acid metabolic process;GO:0032981//mitochondrial respiratory chain complex I assembly;GO:0051791//medium-chain fatty acid metabolic process	--
ENSGALG00010005494	50	74	57	272	233	234	2.839	4.181	2.936	15.148	12.716	13.256	3.31867	13.7067	2.0462	1.66e-25	8.43e-23	C8orf22	C8orf22 homolog [Source:NCBI gene (formerly Entrezgene);Acc:425711]	-	-	-	-	-	-	GO:0007275//multicellular organism development;GO:0030154//cell differentiation	--
ENSGALG00010001155	12023	12944	14048	19248	20025	20100	1737.03	1845.06	1834.39	2709.97	2761.85	2880.73	1805.49	2784.18	0.624862	2.68e-25	1.32e-22	CYB5A	cytochrome b5 type A [Source:NCBI gene (formerly Entrezgene);Acc:414798]	-	-	-	-	GO:0005741//mitochondrial outer membrane;GO:0005783//endoplasmic reticulum;GO:0005789//endoplasmic reticulum membrane;GO:0005829//cytosol;GO:0016020//membrane;GO:0043231//intracellular membrane-bounded organelle	GO:0019899//enzyme binding;GO:0020037//heme binding;GO:0046872//metal ion binding	-	--
ENSGALG00010015972	1681	1607	1893	984	990	877	54.099	51.563	55.815	31.533	30.466	28.104	53.8257	30.0343	-0.841682	3.04e-25	1.45e-22	FSTL4	follistatin like 4 [Source:NCBI gene (formerly Entrezgene);Acc:395163]	-	-	-	-	GO:0005576//extracellular region;GO:0005615//extracellular space;GO:0030141//secretory granule	GO:0005509//calcium ion binding;GO:0005515//protein binding;GO:0046872//metal ion binding;GO:0048403//brain-derived neurotrophic factor binding	GO:0031549//negative regulation of brain-derived neurotrophic factor receptor signaling pathway;GO:0048670//regulation of collateral sprouting;GO:0048671//negative regulation of collateral sprouting;GO:0061000//negative regulation of dendritic spine development	--
ENSGALG00010016067	230	228	249	50	69	61	24.692	24.276	24.342	5.248	7.097	6.513	24.4367	6.286	-1.95883	4.48e-25	2.08e-22	AHSG	alpha 2-HS glycoprotein [Source:HGNC Symbol;Acc:HGNC:349]	-	-	-	-	GO:0005615//extracellular space;GO:0005794//Golgi apparatus	GO:0004869//cysteine-type endopeptidase inhibitor activity	GO:0001503//ossification;GO:0006953//acute-phase response;GO:0030502//negative regulation of bone mineralization;GO:0050727//regulation of inflammatory response;GO:0050766//positive regulation of phagocytosis	--
ENSGALG00010014161	11742	11784	12406	18716	18684	16535	489.988	492.367	473.259	771.92	754.745	691.985	485.205	739.55	0.608054	1.76e-24	7.94e-22	GFRA3	GDNF family receptor alpha 3 [Source:HGNC Symbol;Acc:HGNC:4245]	-	-	-	-	GO:0005829//cytosol;GO:0005886//plasma membrane;GO:0009897//external side of plasma membrane	GO:0008046//axon guidance receptor activity;GO:0038023//signaling receptor activity	GO:0001764//neuron migration;GO:0007411//axon guidance;GO:0048485//sympathetic nervous system development;GO:0048666//neuron development	--
ENSGALG00010017603	9061	8578	9412	14823	15123	12767	534.841	503.834	503.985	858.232	858.085	751.948	514.22	822.755	0.678077	5.41e-24	2.37e-21	CYP3A5	cytochrome P450 family 3 subfamily A member 5 [Source:NCBI gene (formerly Entrezgene);Acc:414832]	Metabolism;Metabolism;Metabolism;Metabolism	Global and overview maps;Metabolism of cofactors and vitamins;Lipid metabolism;Lipid metabolism	ko01100//Metabolic pathways;ko00830//Retinol metabolism;ko00140//Steroid hormone biosynthesis;ko00591//Linoleic acid metabolism	K07424;K07424;K07424;K07424	-	GO:0004497//monooxygenase activity;GO:0005506//iron ion binding;GO:0016705//oxidoreductase activity, acting on paired donors, with incorporation or reduction of molecular oxygen;GO:0016712//oxidoreductase activity, acting on paired donors, with incorporation or reduction of molecular oxygen, reduced flavin or flavoprotein as one donor, and incorporation of one atom of oxygen;GO:0020037//heme bind…	-	--
ENSGALG00010009376	713	659	700	327	366	319	77.78	71.534	69.272	34.99	38.379	34.723	72.862	36.0307	-1.01594	2.48e-23	1.06e-20	CDO1	cysteine dioxygenase type 1 [Source:HGNC Symbol;Acc:HGNC:1795]	Metabolism;Metabolism;Metabolism	Global and overview maps;Amino acid metabolism;Metabolism of other amino acids	ko01100//Metabolic pathways;ko00270//Cysteine and methionine metabolism;ko00430//Taurine and hypotaurine metabolism	K00456;K00456;K00456	GO:0005829//cytosol	GO:0005506//iron ion binding;GO:0008198//ferrous iron binding;GO:0008270//zinc ion binding;GO:0016151//nickel cation binding;GO:0016491//oxidoreductase activity;GO:0016702//oxidoreductase activity, acting on single donors with incorporation of molecular oxygen, incorporation of two atoms of oxygen;GO:0017172//cysteine dioxygenase activity;GO:0046872//metal ion binding;GO:0051213//dioxygenase acti…	GO:0019448//L-cysteine catabolic process;GO:0042412//taurine biosynthetic process	--
ENSGALG00010008084	105	107	112	279	345	330	8.748	9.137	8.747	23.369	27.969	27.724	8.87733	26.354	1.56982	5.99e-23	2.49e-20	CYP2AC1	cytochrome P450, family 2, subfamily AC, polypeptide 1 [Source:NCBI gene (formerly Entrezgene);Acc:422046]	-	-	-	-	GO:0005737//cytoplasm;GO:0043231//intracellular membrane-bounded organelle	GO:0004497//monooxygenase activity;GO:0005506//iron ion binding;GO:0016491//oxidoreductase activity;GO:0016705//oxidoreductase activity, acting on paired donors, with incorporation or reduction of molecular oxygen;GO:0016712//oxidoreductase activity, acting on paired donors, with incorporation or reduction of molecular oxygen, reduced flavin or flavoprotein as one donor, and incorporation of one …	GO:0006082//organic acid metabolic process;GO:0006805//xenobiotic metabolic process	--
ENSGALG00010010035	1262	1362	1356	2335	2340	2005	36.379	39.068	35.459	66.024	64.841	57.67	36.9687	62.845	0.765495	1.11e-22	4.5e-20	ATP10B	ATPase phospholipid transporting 10B (putative) [Source:HGNC Symbol;Acc:HGNC:13543]	-	-	-	-	GO:0005765//lysosomal membrane;GO:0005783//endoplasmic reticulum;GO:0005886//plasma membrane;GO:0016020//membrane;GO:0031902//late endosome membrane;GO:1990531//phospholipid-translocating ATPase complex	GO:0000166//nucleotide binding;GO:0000287//magnesium ion binding;GO:0005215//transporter activity;GO:0005524//ATP binding;GO:0016887//ATP hydrolysis activity;GO:0140326//ATPase-coupled intramembrane lipid transporter activity;GO:0140345//phosphatidylcholine flippase activity;GO:0140351//glycosylceramide flippase activity	GO:0015914//phospholipid transport;GO:0045332//phospholipid translocation;GO:0097212//lysosomal membrane organization	--
ENSGALG00010019676	516	588	576	234	260	271	28.562	32.12	30.781	12.728	14.473	15.082	30.4877	14.0943	-1.11311	2.04e-22	8.06e-20	NEUROD6	neuronal differentiation 6 [Source:HGNC Symbol;Acc:HGNC:13804]	-	-	-	-	GO:0005634//nucleus	GO:0000978//RNA polymerase II cis-regulatory region sequence-specific DNA binding;GO:0001228//DNA-binding transcription activator activity, RNA polymerase II-specific;GO:0003677//DNA binding;GO:0003700//DNA-binding transcription factor activity;GO:0046983//protein dimerization activity;GO:0070888//E-box binding	GO:0006355//regulation of transcription, DNA-templated;GO:0007399//nervous system development;GO:0007423//sensory organ development;GO:0021542//dentate gyrus development;GO:0030154//cell differentiation;GO:0045944//positive regulation of transcription by RNA polymerase II;GO:0061564//axon development	bHLH
ENSGALG00010026008	1918	1978	2214	3103	3206	3214	55.274	56.934	57.236	87.112	89.514	90.921	56.4813	89.1823	0.658984	4.43e-22	1.71e-19	NRP2	neuropilin 2 [Source:NCBI gene (formerly Entrezgene);Acc:374157]	-	-	-	-	GO:0016020//membrane;GO:0030424//axon;GO:0045211//postsynaptic membrane;GO:0098978//glutamatergic synapse	GO:0005021//vascular endothelial growth factor-activated receptor activity;GO:0017154//semaphorin receptor activity	GO:0001525//angiogenesis;GO:0001764//neuron migration;GO:0003148//outflow tract septum morphogenesis;GO:0007411//axon guidance;GO:0007507//heart development;GO:0021612//facial nerve structural organization;GO:0021649//vestibulocochlear nerve structural organization;GO:0021675//nerve development;GO:0021828//gonadotrophin-releasing hormone neuronal migration to the hypothalamus;GO:0036484//trunk ne…	--
ENSGALG00010012788	588	502	603	195	274	174	50.394	42.811	46.881	16.393	22.573	14.88	46.6953	17.9487	-1.3794	1.67e-21	6.12e-19	RGS1	regulator of G protein signaling 1 [Source:HGNC Symbol;Acc:HGNC:9991]	-	-	-	-	GO:0005829//cytosol;GO:0009898//cytoplasmic side of plasma membrane	GO:0001965//G-protein alpha-subunit binding;GO:0005096//GTPase activator activity	GO:0007165//signal transduction;GO:0007186//G protein-coupled receptor signaling pathway;GO:0009617//response to bacterium;GO:0043547//positive regulation of GTPase activity;GO:0061737//leukotriene signaling pathway	--
ENSGALG00010024516	2061	1839	2110	3130	3022	3121	100.465	89.201	93.304	149.658	141.602	151.8	94.3233	147.687	0.646853	2e-21	7.17e-19	EHHADH	enoyl-CoA hydratase and 3-hydroxyacyl CoA dehydrogenase [Source:HGNC Symbol;Acc:HGNC:3247]	Metabolism;Cellular Processes;Organismal Systems;Metabolism;Metabolism;Metabolism;Metabolism;Metabolism;Metabolism;Metabolism;Metabolism	Global and overview maps;Transport and catabolism;Endocrine system;Global and overview maps;Amino acid metabolism;Amino acid metabolism;Amino acid metabolism;Lipid metabolism;Metabolism of other amino acids;Carbohydrate metabolism;Carbohydrate metabolism	ko01100//Metabolic pathways;ko04146//Peroxisome;ko03320//PPAR signaling pathway;ko01212//Fatty acid metabolism;ko00310//Lysine degradation;ko00280//Valine, leucine and isoleucine degradation;ko00380//Tryptophan metabolism;ko00071//Fatty acid degradation;ko00410//beta-Alanine metabolism;ko00640//Propanoate metabolism;ko00650//Butanoate metabolism	K07514;K07514;K07514;K07514;K07514;K07514;K07514;K07514;K07514;K07514;K07514	GO:0005777//peroxisome	GO:0003824//catalytic activity;GO:0003857//3-hydroxyacyl-CoA dehydrogenase activity;GO:0004300//enoyl-CoA hydratase activity;GO:0016491//oxidoreductase activity;GO:0016509//long-chain-3-hydroxyacyl-CoA dehydrogenase activity;GO:0016616//oxidoreductase activity, acting on the CH-OH group of donors, NAD or NADP as acceptor;GO:0019899//enzyme binding;GO:0070403//NAD+ binding	GO:0006631//fatty acid metabolic process;GO:0006635//fatty acid beta-oxidation	--
ENSGALG00010027497	1089	1034	1197	621	643	615	29.468	27.621	29.318	16.228	16.744	16.703	28.8023	16.5583	-0.798628	3.09e-21	1.08e-18	KCNT1	potassium sodium-activated channel subfamily T member 1 [Source:NCBI gene (formerly Entrezgene);Acc:395248]	-	-	-	-	GO:0016020//membrane	-	GO:0006813//potassium ion transport	--
ENSGALG00010020525	1726	1702	1818	2577	2632	2605	80.27	79.063	77.05	118.031	118.212	121.345	78.7943	119.196	0.597172	5.56e-21	1.91e-18	GPD1L2	XP_040531604.1 glycerol-3-phosphate dehydrogenase 1-like protein [Gallus gallus]	Metabolism	Lipid metabolism	ko00564//Glycerophospholipid metabolism	K00006	GO:0009331//glycerol-3-phosphate dehydrogenase complex	GO:0016491//oxidoreductase activity;GO:0016616//oxidoreductase activity, acting on the CH-OH group of donors, NAD or NADP as acceptor;GO:0042803//protein homodimerization activity;GO:0047952//glycerol-3-phosphate dehydrogenase [NAD(P)+] activity;GO:0051287//NAD binding	GO:0005975//carbohydrate metabolic process;GO:0006072//glycerol-3-phosphate metabolic process;GO:0046168//glycerol-3-phosphate catabolic process	--
ENSGALG00010014655	169	151	194	400	461	402	11.152	10.331	11.205	26.92	28.765	28.85	10.896	28.1783	1.37079	6.55e-21	2.2e-18	FHL3	four and a half LIM domains 3 [Source:HGNC Symbol;Acc:HGNC:3704]	-	-	-	-	GO:0001725//stress fiber;GO:0005634//nucleus;GO:0030018//Z disc	GO:0003779//actin binding	GO:0030036//actin cytoskeleton organization	--
ENSGALG00010011448	7275	7178	8256	11012	11634	10954	1363.03	1473.63	1400.25	2231.7	2282.17	2235.12	1412.3	2249.66	0.67166	8.46e-21	2.78e-18	AvBD10	avian beta-defensin 10 [Source:NCBI gene (formerly Entrezgene);Acc:414341]	-	-	-	-	GO:0005576//extracellular region;GO:0005615//extracellular space	GO:0031731//CCR6 chemokine receptor binding	GO:0002227//innate immune response in mucosa;GO:0006952//defense response;GO:0042742//defense response to bacterium;GO:0050829//defense response to Gram-negative bacterium;GO:0050830//defense response to Gram-positive bacterium;GO:0050832//defense response to fungus	--
ENSGALG00010005222	317	376	374	674	690	817	12.647	14.896	13.633	26.497	26.361	32.103	13.7253	28.3203	1.045	4.64e-20	1.43e-17	ABCB1	ATP binding cassette subfamily B member 1 [Source:HGNC Symbol;Acc:HGNC:40]	Environmental Information Processing	Membrane transport	ko02010//ABC transporters	K05659	GO:0005737//cytoplasm;GO:0005886//plasma membrane;GO:0009986//cell surface;GO:0016020//membrane;GO:0016324//apical plasma membrane	GO:0005524//ATP binding;GO:0008559//ABC-type xenobiotic transporter activity;GO:0015562//efflux transmembrane transporter activity;GO:0016887//ATP hydrolysis activity;GO:0031625//ubiquitin protein ligase binding;GO:0042626//ATPase-coupled transmembrane transporter activity;GO:0042910//xenobiotic transmembrane transporter activity;GO:0046943//carboxylic acid transmembrane transporter activity;GO:0…	GO:0000086//G2/M transition of mitotic cell cycle;GO:0045332//phospholipid translocation;GO:0047484//regulation of response to osmotic stress;GO:0055085//transmembrane transport;GO:0070633//transepithelial transport;GO:0072089//stem cell proliferation;GO:0099040//ceramide translocation;GO:0140115//export across plasma membrane;GO:1901529//positive regulation of anion channel activity;GO:1905039//…	--
ENSGALG00010021117	25	26	19	153	123	119	1.967	2.132	1.098	12.535	9.543	9.775	1.73233	10.6177	2.61568	1.67e-19	5.07e-17	CYP1A2	cytochrome P450, family 1, subfamily A, polypeptide 2 [Source:NCBI gene (formerly Entrezgene);Acc:396051]	-	-	-	-	-	GO:0004497//monooxygenase activity;GO:0005506//iron ion binding;GO:0016705//oxidoreductase activity, acting on paired donors, with incorporation or reduction of molecular oxygen;GO:0016712//oxidoreductase activity, acting on paired donors, with incorporation or reduction of molecular oxygen, reduced flavin or flavoprotein as one donor, and incorporation of one atom of oxygen;GO:0020037//heme bind…	-	--
ENSGALG00010021490	403	300	395	726	753	741	8.802	6.52	7.826	15.554	15.809	16.149	7.716	15.8373	1.0374	2.15e-19	6.4e-17	ACACB	acetyl-CoA carboxylase beta [Source:HGNC Symbol;Acc:HGNC:85]	Metabolism;Organismal Systems;Organismal Systems;Metabolism;Metabolism;Metabolism	Global and overview maps;Endocrine system;Endocrine system;Carbohydrate metabolism;Carbohydrate metabolism;Lipid metabolism	ko01100//Metabolic pathways;ko04910//Insulin signaling pathway;ko04920//Adipocytokine signaling pathway;ko00620//Pyruvate metabolism;ko00640//Propanoate metabolism;ko00061//Fatty acid biosynthesis	K01946;K01946;K01946;K01946;K01946;K01946	GO:0005634//nucleus;GO:0005739//mitochondrion	GO:0003989//acetyl-CoA carboxylase activity;GO:0005524//ATP binding;GO:0016874//ligase activity;GO:0042802//identical protein binding;GO:0046872//metal ion binding	GO:0006084//acetyl-CoA metabolic process;GO:0006633//fatty acid biosynthetic process;GO:0010629//negative regulation of gene expression;GO:0010884//positive regulation of lipid storage;GO:0010906//regulation of glucose metabolic process;GO:0031667//response to nutrient levels;GO:0031999//negative regulation of fatty acid beta-oxidation;GO:0043086//negative regulation of catalytic activity;GO:0046…	--
ENSGALG00010006245	786	735	886	1574	1466	1279	33.836	33.163	36.458	61.799	62.3	58.496	34.4857	60.865	0.819616	2.29e-19	6.68e-17	PFKFB3	6-phosphofructo-2-kinase/fructose-2,6-biphosphatase 3 [Source:HGNC Symbol;Acc:HGNC:8874]	Metabolism;Metabolism	Global and overview maps;Carbohydrate metabolism	ko01100//Metabolic pathways;ko00051//Fructose and mannose metabolism	K01103;K01103	GO:0005654//nucleoplasm	GO:0003824//catalytic activity;GO:0003873//6-phosphofructo-2-kinase activity;GO:0005524//ATP binding	GO:0006000//fructose metabolic process;GO:0006003//fructose 2,6-bisphosphate metabolic process	--
ENSGALG00010010728	498	396	480	171	219	191	22.614	17.538	19.405	7.483	9.37	8.482	19.8523	8.445	-1.23314	3.17e-19	9.08e-17	ELOVL2	ELOVL fatty acid elongase 2 [Source:NCBI gene (formerly Entrezgene);Acc:420858]	Metabolism;Metabolism;Metabolism;Metabolism	Global and overview maps;Global and overview maps;Lipid metabolism;Lipid metabolism	ko01100//Metabolic pathways;ko01212//Fatty acid metabolism;ko01040//Biosynthesis of unsaturated fatty acids;ko00062//Fatty acid elongation	K10205;K10205;K10205;K10205	GO:0005783//endoplasmic reticulum;GO:0005789//endoplasmic reticulum membrane;GO:0016020//membrane	GO:0009922//fatty acid elongase activity;GO:0016740//transferase activity;GO:0016747//acyltransferase activity, transferring groups other than amino-acyl groups;GO:0102756//very-long-chain 3-ketoacyl-CoA synthase activity	GO:0000038//very long-chain fatty acid metabolic process;GO:0006629//lipid metabolic process;GO:0006631//fatty acid metabolic process;GO:0006633//fatty acid biosynthetic process;GO:0006636//unsaturated fatty acid biosynthetic process;GO:0008610//lipid biosynthetic process;GO:0019367//fatty acid elongation, saturated fatty acid;GO:0030148//sphingolipid biosynthetic process;GO:0034625//fatty acid e…	--
ENSGALG00010013501	2234	2326	2533	3499	3403	3691	165.47	169.927	168.926	253.185	241.168	270.878	168.108	255.077	0.601547	4.35e-19	1.22e-16	AKR1B10	aldo-keto reductase family 1 member B10 [Source:NCBI gene (formerly Entrezgene);Acc:395338]	Metabolism;Metabolism;Metabolism;Metabolism;Metabolism;Metabolism	Global and overview maps;Lipid metabolism;Carbohydrate metabolism;Carbohydrate metabolism;Metabolism of cofactors and vitamins;Carbohydrate metabolism	ko01100//Metabolic pathways;ko00561//Glycerolipid metabolism;ko00051//Fructose and mannose metabolism;ko00052//Galactose metabolism;ko00790//Folate biosynthesis;ko00040//Pentose and glucuronate interconversions	K00011;K00011;K00011;K00011;K00011;K00011	-	GO:0016491//oxidoreductase activity	-	--
ENSGALG00010005629	1044	1078	1215	1868	1727	1750	35.527	36.503	37.508	62.353	56.493	59.421	36.5127	59.4223	0.702608	1.01e-18	2.79e-16	NRP1	neuropilin 1 [Source:NCBI gene (formerly Entrezgene);Acc:395560]	Human Diseases;Human Diseases;Organismal Systems	Infectious disease: viral;Infectious disease: viral;Development and regeneration	ko05171//Coronavirus disease - COVID-19;ko05166//Human T-cell leukemia virus 1 infection;ko04360//Axon guidance	K06724;K06724;K06724	GO:0005829//cytosol;GO:0005886//plasma membrane;GO:0005925//focal adhesion;GO:0016020//membrane	GO:0005021//vascular endothelial growth factor-activated receptor activity;GO:0005096//GTPase activator activity;GO:0017154//semaphorin receptor activity;GO:0019838//growth factor binding;GO:0038085//vascular endothelial growth factor binding	GO:0001525//angiogenesis;GO:0006930//substrate-dependent cell migration, cell extension;GO:0007229//integrin-mediated signaling pathway;GO:0007411//axon guidance;GO:0010595//positive regulation of endothelial cell migration;GO:0032489//regulation of Cdc42 protein signal transduction;GO:0034446//substrate adhesion-dependent cell spreading;GO:0035729//cellular response to hepatocyte growth factor s…	--
ENSGALG00010024764	580	570	578	978	965	937	44.493	43.51	40.223	73.591	71.159	71.721	42.742	72.157	0.755485	1.78e-18	4.83e-16	RIPK2	XP_004944206.1 receptor-interacting serine/threonine-protein kinase 2 isoform X1 [Gallus gallus]	Human Diseases;Organismal Systems	Infectious disease: bacterial;Immune system	ko05132//Salmonella infection;ko04621//NOD-like receptor signaling pathway	K08846;K08846	-	GO:0004672//protein kinase activity;GO:0005524//ATP binding	GO:0006468//protein phosphorylation;GO:0042981//regulation of apoptotic process	--
ENSGALG00010020676	1527	1642	1776	2375	2854	2841	104.267	111.99	109.986	159.648	187.274	192.546	108.748	179.823	0.72559	3.51e-18	9.37e-16	CYP2C23a	cytochrome P450, family 2, subfamily C, polypeptide 23a [Source:NCBI gene (formerly Entrezgene);Acc:414746]	-	-	-	-	-	GO:0004497//monooxygenase activity;GO:0005506//iron ion binding;GO:0016705//oxidoreductase activity, acting on paired donors, with incorporation or reduction of molecular oxygen;GO:0020037//heme binding	-	--
MSTRG.1493	343	324	343	653	612	611	32.867	30.893	29.816	61.376	56.371	58.419	31.192	58.722	0.912725	4.64e-18	1.22e-15	--	-	-	-	-	-	-	-	-	--
ENSGALG00010007624	1438	1431	1490	852	988	810	134.097	133.398	127.499	78.461	90.897	74.285	131.665	81.2143	-0.697062	9.08e-18	2.35e-15	TPPP	tubulin polymerization promoting protein [Source:HGNC Symbol;Acc:HGNC:24164]	-	-	-	-	GO:0005634//nucleus;GO:0005737//cytoplasm;GO:0005739//mitochondrion;GO:0005794//Golgi apparatus;GO:0005829//cytosol;GO:0005874//microtubule;GO:0048471//perinuclear region of cytoplasm;GO:0072686//mitotic spindle;GO:0097427//microtubule bundle	GO:0000287//magnesium ion binding;GO:0003924//GTPase activity;GO:0015631//tubulin binding;GO:0042803//protein homodimerization activity;GO:0046983//protein dimerization activity;GO:0140490//microtubule nucleator activity;GO:0140677//molecular function activator activity	GO:0001578//microtubule bundle formation;GO:0014003//oligodendrocyte development;GO:0030953//astral microtubule organization;GO:0031643//positive regulation of myelination;GO:0032273//positive regulation of protein polymerization;GO:0032288//myelin assembly;GO:0046785//microtubule polymerization;GO:0048709//oligodendrocyte differentiation;GO:0051418//microtubule nucleation by microtubule organizi…	--
ENSGALG00010007226	1059	985	1080	1833	1739	1521	53.17	49.211	49.19	90.273	83.929	76.199	50.5237	83.467	0.724247	1.1e-17	2.8e-15	PLG	XP_040523874.1 plasminogen [Gallus gallus]	Environmental Information Processing;Human Diseases	Signaling molecules and interaction;Infectious disease: viral	ko04080//Neuroactive ligand-receptor interaction;ko05164//Influenza A	K01315;K01315	GO:0005576//extracellular region;GO:0005615//extracellular space;GO:0019897//extrinsic component of plasma membrane	GO:0004175//endopeptidase activity;GO:0004252//serine-type endopeptidase activity;GO:0005102//signaling receptor binding;GO:0008233//peptidase activity;GO:0008236//serine-type peptidase activity;GO:0016787//hydrolase activity	GO:0006508//proteolysis;GO:0007596//blood coagulation;GO:0007599//hemostasis;GO:0042730//fibrinolysis;GO:0048771//tissue remodeling	--
MSTRG.10515	767	896	838	460	501	416	35.592	41.373	35.277	20.938	22.348	19.262	37.414	20.8493	-0.843577	2.64e-17	6.34e-15	--	-	-	-	-	-	-	-	-	--
ENSGALG00010025703	491	509	527	931	893	811	16.696	17.232	16.767	33.347	29.152	28.131	16.8983	30.21	0.838145	2.65e-17	6.34e-15	UBASH3B	ubiquitin associated and SH3 domain containing B [Source:HGNC Symbol;Acc:HGNC:29884]	-	-	-	-	GO:0005737//cytoplasm	GO:0004725//protein tyrosine phosphatase activity;GO:0005515//protein binding;GO:0042802//identical protein binding;GO:0051219//phosphoprotein binding	GO:0006469//negative regulation of protein kinase activity;GO:0007165//signal transduction;GO:0009968//negative regulation of signal transduction;GO:0030168//platelet activation;GO:0035335//peptidyl-tyrosine dephosphorylation;GO:0038063//collagen-activated tyrosine kinase receptor signaling pathway;GO:0038065//collagen-activated signaling pathway;GO:0043393//regulation of protein binding;GO:00456…	--
ENSGALG00010029290	903	811	987	1511	1487	1398	29.534	26.394	29.284	48.475	46.751	45.623	28.404	46.9497	0.725021	4.1e-17	9.52e-15	ABCC3	XP_015151012.1 ATP-binding cassette sub-family C member 3 isoform X2 [Gallus gallus]	Environmental Information Processing	Membrane transport	ko02010//ABC transporters	K05667	GO:0005886//plasma membrane;GO:0016020//membrane	GO:0000166//nucleotide binding;GO:0005524//ATP binding;GO:0016887//ATP hydrolysis activity;GO:0022857//transmembrane transporter activity;GO:0042626//ATPase-coupled transmembrane transporter activity;GO:0140359//ABC-type transporter activity	GO:0055085//transmembrane transport	--
ENSGALG00010013314	1459	1759	1738	2532	2564	2542	46.962	56.339	50.748	79.942	79.332	81.641	51.3497	80.305	0.645135	4.57e-17	1.04e-14	KIT	KIT proto-onco, receptor tyrosine kinase [Source:NCBI gene (formerly Entrezgene);Acc:378783]	Environmental Information Processing;Organismal Systems	Signal transduction;Endocrine system	ko04010//MAPK signaling pathway;ko04916//Melanogenesis	K05091;K05091	GO:0001650//fibrillar center;GO:0005615//extracellular space;GO:0005886//plasma membrane;GO:0005911//cell-cell junction;GO:0009897//external side of plasma membrane;GO:0009986//cell surface;GO:0016020//membrane;GO:0043235//receptor complex	GO:0000166//nucleotide binding;GO:0002020//protease binding;GO:0004672//protein kinase activity;GO:0004713//protein tyrosine kinase activity;GO:0004714//transmembrane receptor protein tyrosine kinase activity;GO:0005020//stem cell factor receptor activity;GO:0005524//ATP binding;GO:0016301//kinase activity;GO:0016740//transferase activity;GO:0019838//growth factor binding;GO:0019955//cytokine bin…	GO:0001541//ovarian follicle development;GO:0002244//hematopoietic progenitor cell differentiation;GO:0002318//myeloid progenitor cell differentiation;GO:0002320//lymphoid progenitor cell differentiation;GO:0002327//immature B cell differentiation;GO:0002551//mast cell chemotaxis;GO:0002732//positive regulation of dendritic cell cytokine production;GO:0006468//protein phosphorylation;GO:0006687//…	--
ENSGALG00010027174	1742	1870	2046	2855	2862	2726	102.811	110.095	110.101	165.56	162.721	160.611	107.669	162.964	0.59795	5.4e-17	1.22e-14	SHISA5	shisa family member 5 [Source:NCBI gene (formerly Entrezgene);Acc:415948]	Cellular Processes	Cell growth and death	ko04115//p53 signaling pathway	K10135	-	-	-	--
ENSGALG00010024333	1082	1170	1240	1794	1718	1822	58.195	62.618	60.501	94.646	88.823	97.781	60.438	93.75	0.633363	8.34e-17	1.85e-14	ETV4	ETS variant transcription factor 4 [Source:HGNC Symbol;Acc:HGNC:3493]	Human Diseases	Cancer: overview	ko05202//Transcriptional misregulation in cancer	K15592	GO:0005634//nucleus;GO:0005694//chromosome;GO:0005730//nucleolus	GO:0000978//RNA polymerase II cis-regulatory region sequence-specific DNA binding;GO:0001228//DNA-binding transcription activator activity, RNA polymerase II-specific;GO:0003700//DNA-binding transcription factor activity;GO:0043565//sequence-specific DNA binding;GO:1990837//sequence-specific double-stranded DNA binding	GO:0006355//regulation of transcription, DNA-templated;GO:0006357//regulation of transcription by RNA polymerase II;GO:0045618//positive regulation of keratinocyte differentiation;GO:0045944//positive regulation of transcription by RNA polymerase II	ETS
ENSGALG00010023202	596	582	587	918	956	1047	31.483	30.619	28.245	47.742	48.743	55.394	30.1157	50.6263	0.749374	1.53e-16	3.34e-14	PID1	phosphotyrosine interaction domain containing 1 [Source:NCBI gene (formerly Entrezgene);Acc:424787]	-	-	-	-	GO:0005737//cytoplasm	-	GO:0001933//negative regulation of protein phosphorylation;GO:0010628//positive regulation of gene expression;GO:0042127//regulation of cell population proliferation;GO:0044320//cellular response to leptin stimulus;GO:0045944//positive regulation of transcription by RNA polymerase II;GO:0046325//negative regulation of glucose import;GO:0046627//negative regulation of insulin receptor signaling pa…	--
ENSGALG00010016139	327	383	354	164	155	173	38.269	44.713	37.613	18.949	17.503	20.202	40.1983	18.8847	-1.08992	1.23e-15	2.52e-13	LURAP1L	leucine rich adaptor protein 1 like [Source:HGNC Symbol;Acc:HGNC:31452]	-	-	-	-	-	-	GO:0043123//positive regulation of I-kappaB kinase/NF-kappaB signaling	--
ENSGALG00010007698	103	110	102	259	301	234	3.518	3.738	3.16	8.676	9.881	7.974	3.472	8.84367	1.34888	1.74e-15	3.48e-13	ADAMTS18	ADAM metallopeptidase with thrombospondin type 1 motif 18 [Source:HGNC Symbol;Acc:HGNC:17110]	-	-	-	-	-	GO:0004222//metalloendopeptidase activity;GO:0008237//metallopeptidase activity	GO:0001654//eye development;GO:0006508//proteolysis;GO:0030198//extracellular matrix organization;GO:0090331//negative regulation of platelet aggregation	--
ENSGALG00010001901	1579	1705	1700	963	1175	904	92.396	99.277	90.241	55.274	66.092	52.782	93.9713	58.0493	-0.694941	3.47e-15	6.83e-13	PRPS2	phosphoribosyl pyrophosphate synthetase 2 [Source:NCBI gene (formerly Entrezgene);Acc:418639]	Metabolism;Metabolism;Metabolism;Metabolism;Metabolism	Global and overview maps;Nucleotide metabolism;Global and overview maps;Global and overview maps;Carbohydrate metabolism	ko01100//Metabolic pathways;ko00230//Purine metabolism;ko01200//Carbon metabolism;ko01230//Biosynthesis of amino acids;ko00030//Pentose phosphate pathway	K00948;K00948;K00948;K00948;K00948	GO:0002189//ribose phosphate diphosphokinase complex;GO:0005737//cytoplasm;GO:0005829//cytosol	GO:0000166//nucleotide binding;GO:0000287//magnesium ion binding;GO:0004749//ribose phosphate diphosphokinase activity;GO:0005524//ATP binding;GO:0016301//kinase activity;GO:0016740//transferase activity;GO:0042802//identical protein binding;GO:0042803//protein homodimerization activity;GO:0046872//metal ion binding	GO:0006015//5-phosphoribose 1-diphosphate biosynthetic process;GO:0006098//pentose-phosphate shunt;GO:0006164//purine nucleotide biosynthetic process;GO:0009156//ribonucleoside monophosphate biosynthetic process;GO:0009165//nucleotide biosynthetic process;GO:0016310//phosphorylation;GO:0044249//cellular biosynthetic process;GO:0071704//organic substance metabolic process	--
ENSGALG00010023260	1247	1205	1386	715	862	645	39.133	37.595	39.892	21.942	25.937	20.131	38.8733	22.67	-0.777996	4.03e-15	7.85e-13	TMEM132D	XP_025011473.2 transmembrane protein 132D isoform X1 [Gallus gallus]	-	-	-	-	-	-	-	--
ENSGALG00010017812	125	129	116	306	316	246	4.369	4.473	3.675	10.48	10.594	8.573	4.17233	9.88233	1.244	1.88e-14	3.52e-12	ZAN	XP_040561685.1 uncharacterized protein FCGBP isoform X5 [Gallus gallus]	-	-	-	-	-	GO:0005515//protein binding	-	--
ENSGALG00010021247	783	703	900	1393	1335	1201	34.183	30.529	35.564	59.549	55.855	52.342	33.4253	55.9153	0.742302	3.6e-14	6.53e-12	GNAO1	G protein subunit alpha o1 [Source:NCBI gene (formerly Entrezgene);Acc:415698]	Organismal Systems	Endocrine system	ko04916//Melanogenesis	K04534	GO:0005834//heterotrimeric G-protein complex;GO:0110165//cellular anatomical entity	GO:0000166//nucleotide binding;GO:0003924//GTPase activity;GO:0005525//GTP binding;GO:0019001//guanyl nucleotide binding;GO:0031683//G-protein beta/gamma-subunit complex binding;GO:0031821//G protein-coupled serotonin receptor binding;GO:0031852//mu-type opioid receptor binding;GO:0051430//corticotropin-releasing hormone receptor 1 binding	GO:0007165//signal transduction;GO:0007186//G protein-coupled receptor signaling pathway;GO:0007188//adenylate cyclase-modulating G protein-coupled receptor signaling pathway;GO:0007212//dopamine receptor signaling pathway	--
ENSGALG00010006944	312	289	351	558	534	547	23.332	21.753	23.277	40.062	37.454	41.323	22.7873	39.613	0.797742	2.33e-12	3.75e-10	MAB21L2	mab-21 like 2 [Source:NCBI gene (formerly Entrezgene);Acc:374011]	-	-	-	-	GO:0005634//nucleus;GO:0005737//cytoplasm	-	GO:0001654//eye development;GO:0008283//cell population proliferation;GO:0008284//positive regulation of cell population proliferation;GO:0010172//embryonic body morphogenesis;GO:0043010//camera-type eye development	--
ENSGALG00010021131	953	980	1144	1563	1587	1451	32.154	33.588	35.257	53.917	51.88	53.418	33.6663	53.0717	0.656635	2.9e-12	4.57e-10	EDC3	enhancer of mRNA decapping 3 [Source:NCBI gene (formerly Entrezgene);Acc:415294]	Genetic Information Processing	Folding, sorting and degradation	ko03018//RNA degradation	K12615	GO:0000932//P-body;GO:0005737//cytoplasm;GO:0036464//cytoplasmic ribonucleoprotein granule	GO:0003729//mRNA binding;GO:0042802//identical protein binding	GO:0031087//deadenylation-independent decapping of nuclear-transcribed mRNA;GO:0033962//P-body assembly	--
ENSGALG00010003790	1371	1476	1636	2025	2206	2183	67.014	81.945	79.535	108.488	121.217	120.883	76.1647	116.863	0.61762	8.42e-12	1.26e-09	ELOVL6	ELOVL fatty acid elongase 6 [Source:NCBI gene (formerly Entrezgene);Acc:428772]	Metabolism;Metabolism;Metabolism;Metabolism	Global and overview maps;Global and overview maps;Lipid metabolism;Lipid metabolism	ko01100//Metabolic pathways;ko01212//Fatty acid metabolism;ko01040//Biosynthesis of unsaturated fatty acids;ko00062//Fatty acid elongation	K10203;K10203;K10203;K10203	GO:0005783//endoplasmic reticulum;GO:0005789//endoplasmic reticulum membrane;GO:0009923//fatty acid elongase complex;GO:0016020//membrane	GO:0009922//fatty acid elongase activity;GO:0016740//transferase activity;GO:0016747//acyltransferase activity, transferring groups other than amino-acyl groups;GO:0102756//very-long-chain 3-ketoacyl-CoA synthase activity	GO:0006629//lipid metabolic process;GO:0006631//fatty acid metabolic process;GO:0006633//fatty acid biosynthetic process;GO:0006636//unsaturated fatty acid biosynthetic process;GO:0008610//lipid biosynthetic process;GO:0019367//fatty acid elongation, saturated fatty acid;GO:0030148//sphingolipid biosynthetic process;GO:0030497//fatty acid elongation;GO:0034625//fatty acid elongation, monounsatura…	--
ENSGALG00010005333	495	487	522	303	310	268	12.62	12.355	12.073	7.577	7.597	6.817	12.3493	7.33033	-0.752482	1.19e-11	1.73e-09	PLXNA4	plexin A4 [Source:HGNC Symbol;Acc:HGNC:9102]	-	-	-	-	GO:0002116//semaphorin receptor complex;GO:0005886//plasma membrane;GO:0016020//membrane;GO:0110165//cellular anatomical entity;GO:0150053//cerebellar climbing fiber to Purkinje cell synapse	GO:0005515//protein binding;GO:0017154//semaphorin receptor activity	GO:0007162//negative regulation of cell adhesion;GO:0007399//nervous system development;GO:0007411//axon guidance;GO:0008045//motor neuron axon guidance;GO:0008360//regulation of cell shape;GO:0021602//cranial nerve morphogenesis;GO:0021610//facial nerve morphogenesis;GO:0021612//facial nerve structural organization;GO:0021615//glossopharyngeal nerve morphogenesis;GO:0021636//trigeminal nerve mor…	--
ENSGALG00010027118	153	137	200	309	340	374	10.7	9.561	12.474	20.974	22.556	26.205	10.9117	23.245	1.09105	1.21e-11	1.74e-09	ABHD6	abhydrolase domain containing 6, acylglycerol lipase [Source:HGNC Symbol;Acc:HGNC:21398]	Organismal Systems	Nervous system	ko04723//Retrograde endocannabinoid signaling	K13700	GO:0005739//mitochondrion	GO:0047372//acylglycerol lipase activity	GO:0046464//acylglycerol catabolic process	--
ENSGALG00010005935	191	227	215	101	91	77	8.956	9.788	10.104	4.254	3.714	3.329	9.616	3.76567	-1.35253	1.28e-11	1.84e-09	ATP8A2	ATPase phospholipid transporting 8A2 [Source:HGNC Symbol;Acc:HGNC:13533]	-	-	-	-	GO:0005654//nucleoplasm;GO:0005794//Golgi apparatus;GO:0005886//plasma membrane;GO:0016020//membrane;GO:1990531//phospholipid-translocating ATPase complex	GO:0000166//nucleotide binding;GO:0000287//magnesium ion binding;GO:0005215//transporter activity;GO:0005524//ATP binding;GO:0016887//ATP hydrolysis activity;GO:0140326//ATPase-coupled intramembrane lipid transporter activity	GO:0015914//phospholipid transport;GO:0034204//lipid translocation;GO:0045332//phospholipid translocation;GO:0048666//neuron development	--
ENSGALG00010012059	634	697	737	1083	1093	967	69.482	76.901	73.554	117.612	117.467	107.031	73.3123	114.037	0.63737	1.72e-11	2.4e-09	ARHGDIB	Rho GDP dissociation inhibitor beta [Source:NCBI gene (formerly Entrezgene);Acc:417941]	Organismal Systems;Organismal Systems	Nervous system;Excretory system	ko04722//Neurotrophin signaling pathway;ko04962//Vasopressin-regulated water reabsorption	K12462;K12462	GO:0005737//cytoplasm;GO:0005829//cytosol;GO:0016020//membrane	GO:0003924//GTPase activity;GO:0005094//Rho GDP-dissociation inhibitor activity;GO:0005515//protein binding;GO:0031267//small GTPase binding	GO:0007266//Rho protein signal transduction;GO:0035023//regulation of Rho protein signal transduction;GO:1901164//negative regulation of trophoblast cell migration	--
ENSGALG00010013303	12	5	8	61	66	56	1.231	0.472	0.647	6.219	6.194	5.712	0.783333	6.04167	2.94725	1.74e-11	2.4e-09	TFPI	tissue factor pathway inhibitor [Source:HGNC Symbol;Acc:HGNC:11760]	Organismal Systems	Immune system	ko04610//Complement and coagulation cascades	K03909	GO:0005576//extracellular region;GO:0005615//extracellular space;GO:0005901//caveola;GO:0009986//cell surface	GO:0004867//serine-type endopeptidase inhibitor activity;GO:0030414//peptidase inhibitor activity	GO:0010466//negative regulation of peptidase activity;GO:0030195//negative regulation of blood coagulation;GO:0071383//cellular response to steroid hormone stimulus	--
ENSGALG00010004300	227	246	282	452	449	434	19.129	20.69	21.582	37.46	36.472	36.589	20.467	36.8403	0.847986	2.07e-11	2.82e-09	VNN2	vanin 2 [Source:NCBI gene (formerly Entrezgene);Acc:421702]	Metabolism;Metabolism	Global and overview maps;Metabolism of cofactors and vitamins	ko01100//Metabolic pathways;ko00770//Pantothenate and CoA biosynthesis	K08069;K08069	-	GO:0016811//hydrolase activity, acting on carbon-nitrogen (but not peptide) bonds, in linear amides	GO:0006807//nitrogen compound metabolic process	--
ENSGALG00010022786	629	524	633	948	1001	866	43.971	36.45	40.142	65.005	67.265	60.406	40.1877	64.2253	0.67639	2.16e-11	2.91e-09	KRT40	keratin 40 [Source:NCBI gene (formerly Entrezgene);Acc:420045]	Human Diseases;Organismal Systems	Infectious disease: bacterial;Endocrine system	ko05150//Staphylococcus aureus infection;ko04915//Estrogen signaling pathway	K07604;K07604	GO:0005737//cytoplasm;GO:0005829//cytosol;GO:0045111//intermediate filament cytoskeleton	GO:0005198//structural molecule activity	GO:0009267//cellular response to starvation;GO:0045109//intermediate filament organization;GO:0050708//regulation of protein secretion	--
ENSGALG00010013044	557	515	598	889	962	792	35.346	32.519	34.424	55.335	58.681	50.147	34.0963	54.721	0.682478	2.55e-11	3.37e-09	NOS1AP	XP_031451615.1 carboxyl-terminal PDZ ligand of neuronal nitric oxide synthase protein isoform X1 [Phasianus colchicus]	Organismal Systems	Environmental adaptation	ko04713//Circadian entrainment	K16513	GO:0005739//mitochondrion;GO:0005901//caveola;GO:0030018//Z disc;GO:0030315//T-tubule;GO:0033017//sarcoplasmic reticulum membrane	GO:0050998//nitric-oxide synthase binding	-	--
ENSGALG00010017460	496	526	489	284	288	168	49.453	51.967	44.135	27.733	27.541	16.877	48.5183	24.0503	-1.01247	3.58e-11	4.66e-09	SERPINA10	serpin family A member 10 [Source:HGNC Symbol;Acc:HGNC:15996]	-	-	-	-	GO:0005615//extracellular space	GO:0004867//serine-type endopeptidase inhibitor activity	GO:0007596//blood coagulation	--
ENSGALG00010016647	583	622	684	912	1068	936	34.139	36.243	36.335	52.384	60.117	54.69	35.5723	55.7303	0.647707	4.57e-11	5.9e-09	EGR1	early growth response 1 [Source:NCBI gene (formerly Entrezgene);Acc:373931]	Environmental Information Processing;Organismal Systems	Signal transduction;Endocrine system	ko04371//Apelin signaling pathway;ko04912//GnRH signaling pathway	K09203;K09203	GO:0000785//chromatin;GO:0005634//nucleus;GO:0005654//nucleoplasm;GO:0005737//cytoplasm	GO:0000976//transcription cis-regulatory region binding;GO:0000977//RNA polymerase II transcription regulatory region sequence-specific DNA binding;GO:0000978//RNA polymerase II cis-regulatory region sequence-specific DNA binding;GO:0000981//DNA-binding transcription factor activity, RNA polymerase II-specific;GO:0001228//DNA-binding transcription activator activity, RNA polymerase II-specific;GO…	GO:0000122//negative regulation of transcription by RNA polymerase II;GO:0001666//response to hypoxia;GO:0002931//response to ischemia;GO:0006355//regulation of transcription, DNA-templated;GO:0006357//regulation of transcription by RNA polymerase II;GO:0009749//response to glucose;GO:0010628//positive regulation of gene expression;GO:0030217//T cell differentiation;GO:0030509//BMP signaling path…	zf-C2H2
ENSGALG00010029774	119	104	80	261	229	208	7.668	6.669	4.677	16.497	14.185	13.374	6.338	14.6853	1.21228	5.34e-11	6.85e-09	RFLNB	refilin B [Source:HGNC Symbol;Acc:HGNC:28705]	-	-	-	-	GO:0015629//actin cytoskeleton;GO:0032432//actin filament bundle	GO:0031005//filamin binding	GO:0001837//epithelial to mesenchymal transition;GO:0030036//actin cytoskeleton organization;GO:0048705//skeletal system morphogenesis;GO:0061181//regulation of chondrocyte development;GO:0061182//negative regulation of chondrocyte development;GO:0061572//actin filament bundle organization;GO:1900158//negative regulation of bone mineralization involved in bone maturation	--
ENSGALG00010028053	634	559	603	1021	961	825	126.323	110.984	109.077	199.686	184.127	164.167	115.461	182.66	0.661751	6.02e-11	7.65e-09	ORM1	orosomucoid 1 (ovoglycoprotein) [Source:NCBI gene (formerly Entrezgene);Acc:395220]	-	-	-	-	GO:0005576//extracellular region;GO:0005615//extracellular space	-	GO:0002682//regulation of immune system process	--
ENSGALG00010021698	356	297	346	566	556	523	14.722	12.241	13.001	22.995	22.137	21.615	13.3213	22.249	0.740002	1.11e-10	1.39e-08	GYPC	glycophorin C (Gerbich blood group) [Source:NCBI gene (formerly Entrezgene);Acc:424230]	Human Diseases	Infectious disease: parasitic	ko05144//Malaria	K06576	GO:0005886//plasma membrane;GO:0016020//membrane;GO:0030863//cortical cytoskeleton	-	-	--
ENSGALG00010015733	253	264	286	420	462	496	5.409	5.615	5.585	8.804	9.498	10.751	5.53633	9.68433	0.806722	1.16e-10	1.43e-08	COL4A6	collagen type IV alpha 6 chain [Source:HGNC Symbol;Acc:HGNC:2208]	Cellular Processes;Environmental Information Processing	Cellular community - eukaryotes;Signaling molecules and interaction	ko04510//Focal adhesion;ko04512//ECM-receptor interaction	K06237;K06237	GO:0005581//collagen trimer;GO:0005587//collagen type IV trimer;GO:0005604//basement membrane	GO:0005201//extracellular matrix structural constituent	GO:0030198//extracellular matrix organization;GO:0038063//collagen-activated tyrosine kinase receptor signaling pathway;GO:0071230//cellular response to amino acid stimulus	--
ENSGALG00010001415	310	332	357	551	557	509	6.773	7.217	7.075	11.808	11.697	11.096	7.02167	11.5337	0.715966	2.54e-10	3.01e-08	MC5R	melanocortin 5 receptor [Source:NCBI gene (formerly Entrezgene);Acc:421047]	Environmental Information Processing	Signaling molecules and interaction	ko04080//Neuroactive ligand-receptor interaction	K04203	GO:0005886//plasma membrane;GO:0016020//membrane	GO:0004930//G protein-coupled receptor activity;GO:0004977//melanocortin receptor activity	GO:0007165//signal transduction;GO:0007186//G protein-coupled receptor signaling pathway;GO:0007189//adenylate cyclase-activating G protein-coupled receptor signaling pathway	--
ENSGALG00010016991	406	477	457	264	280	229	22.293	26.365	23.119	14.508	14.949	12.652	23.9257	14.0363	-0.769393	2.8e-10	3.27e-08	PDLIM3	PDZ and LIM domain 3 [Source:NCBI gene (formerly Entrezgene);Acc:414873]	-	-	-	-	GO:0005829//cytosol	GO:0005515//protein binding	-	--
ENSGALG00010013086	1232	1046	1063	572	512	370	98.903	83.557	77.413	45.042	39.51	29.638	86.6243	38.0633	-1.18637	3.67e-10	4.19e-08	CXCL14	C-X-C motif chemokine ligand 14 [Source:NCBI gene (formerly Entrezgene);Acc:395451]	Environmental Information Processing	Signaling molecules and interaction	ko04060//Cytokine-cytokine receptor interaction	K10033	GO:0005576//extracellular region	GO:0008009//chemokine activity	GO:0006955//immune response;GO:0060326//cell chemotaxis	--
ENSGALG00010023054	86	81	90	179	195	189	3.372	4.621	3.25	6.991	7.49	8.187	3.74767	7.556	1.01163	5.1e-10	5.79e-08	AQP9	aquaporin 9 [Source:NCBI gene (formerly Entrezgene);Acc:415402]	Organismal Systems;Organismal Systems	Immune system;Digestive system	ko04613//Neutrophil extracellular trap formation;ko04976//Bile secretion	K09877;K09877	GO:0005886//plasma membrane;GO:0016020//membrane;GO:0016323//basolateral plasma membrane;GO:0043231//intracellular membrane-bounded organelle	GO:0015204//urea transmembrane transporter activity;GO:0015250//water channel activity;GO:0015254//glycerol channel activity;GO:0015265//urea channel activity;GO:0015267//channel activity	GO:0006833//water transport;GO:0015793//glycerol transport;GO:0055085//transmembrane transport;GO:0071320//cellular response to cAMP;GO:0071918//urea transmembrane transport	--
ENSGALG00010018398	345	350	414	182	194	230	17.567	17.73	19.096	9.078	9.495	11.678	18.131	10.0837	-0.846438	5.53e-10	6.23e-08	LRFN5	leucine rich repeat and fibronectin type III domain containing 5 [Source:HGNC Symbol;Acc:HGNC:20360]	-	-	-	-	GO:0009986//cell surface;GO:0098978//glutamatergic synapse;GO:0098982//GABA-ergic synapse	GO:0005515//protein binding	GO:0043031//negative regulation of macrophage activation;GO:0050728//negative regulation of inflammatory response;GO:1905606//regulation of presynapse assembly	--
ENSGALG00010012361	74	78	89	13	29	11	5.001	5.167	5.797	1.001	1.898	0.917	5.32167	1.272	-2.06478	6.6e-10	7.38e-08	WIF1	WNT inhibitory factor 1 [Source:NCBI gene (formerly Entrezgene);Acc:417831]	Environmental Information Processing	Signal transduction	ko04310//Wnt signaling pathway	K01691	GO:0005576//extracellular region;GO:0009986//cell surface	GO:0005102//signaling receptor binding	GO:0016055//Wnt signaling pathway;GO:0045600//positive regulation of fat cell differentiation;GO:0048856//anatomical structure development	--
ENSGALG00010015318	581	571	635	326	419	354	18.259	17.857	18.104	10.05	12.658	11.101	18.0733	11.2697	-0.681418	8e-10	8.89e-08	SALL4	spalt like transcription factor 4 [Source:NCBI gene (formerly Entrezgene);Acc:769286]	-	-	-	-	GO:0000792//heterochromatin;GO:0005634//nucleus;GO:0005654//nucleoplasm;GO:0032991//protein-containing complex;GO:0043231//intracellular membrane-bounded organelle	GO:0000978//RNA polymerase II cis-regulatory region sequence-specific DNA binding;GO:0000981//DNA-binding transcription factor activity, RNA polymerase II-specific	GO:0000122//negative regulation of transcription by RNA polymerase II;GO:0001843//neural tube closure;GO:0003281//ventricular septum development;GO:0006357//regulation of transcription by RNA polymerase II;GO:0007507//heart development;GO:0009888//tissue development;GO:0021915//neural tube development;GO:0030326//embryonic limb morphogenesis;GO:0035019//somatic stem cell population maintenance;GO…	zf-C2H2
ENSGALG00010026569	526	506	489	339	316	287	23.984	22.958	20.227	15.162	13.85	13.057	22.3897	14.023	-0.675038	8.75e-10	9.65e-08	GNAZ	G protein subunit alpha z [Source:HGNC Symbol;Acc:HGNC:4395]	Organismal Systems	Nervous system	ko04730//Long-term depression	K04535	GO:0005834//heterotrimeric G-protein complex;GO:0005886//plasma membrane;GO:0030425//dendrite;GO:0044297//cell body;GO:0110165//cellular anatomical entity	GO:0000166//nucleotide binding;GO:0001664//G protein-coupled receptor binding;GO:0003924//GTPase activity;GO:0005525//GTP binding;GO:0010855//adenylate cyclase inhibitor activity;GO:0019001//guanyl nucleotide binding;GO:0031683//G-protein beta/gamma-subunit complex binding	GO:0007165//signal transduction;GO:0007186//G protein-coupled receptor signaling pathway;GO:0007188//adenylate cyclase-modulating G protein-coupled receptor signaling pathway;GO:0046676//negative regulation of insulin secretion;GO:0098664//G protein-coupled serotonin receptor signaling pathway	--
ENSGALG00010007962	676	611	658	438	433	349	23.983	21.464	21.102	15.333	14.756	12.315	22.183	14.1347	-0.650217	9.31e-10	1.02e-07	ADCY8	adenylate cyclase 8 [Source:HGNC Symbol;Acc:HGNC:239]	Metabolism;Environmental Information Processing;Metabolism;Environmental Information Processing;Organismal Systems;Organismal Systems;Cellular Processes;Organismal Systems;Cellular Processes;Organismal Systems;Organismal Systems	Global and overview maps;Signal transduction;Nucleotide metabolism;Signal transduction;Circulatory system;Circulatory system;Cell growth and death;Endocrine system;Cellular community - eukaryotes;Endocrine system;Endocrine system	ko01100//Metabolic pathways;ko04020//Calcium signaling pathway;ko00230//Purine metabolism;ko04371//Apelin signaling pathway;ko04261//Adrenergic signaling in cardiomyocytes;ko04270//Vascular smooth muscle contraction;ko04114//Oocyte meiosis;ko04916//Melanogenesis;ko04540//Gap junction;ko04912//GnRH signaling pathway;ko04914//Progesterone-mediated oocyte maturation	K08048;K08048;K08048;K08048;K08048;K08048;K08048;K08048;K08048;K08048;K08048	GO:0005886//plasma membrane;GO:0014069//postsynaptic density;GO:0016020//membrane;GO:0016323//basolateral plasma membrane;GO:0016324//apical plasma membrane;GO:0030424//axon;GO:0030425//dendrite;GO:0032809//neuronal cell body membrane;GO:0042734//presynaptic membrane;GO:0048786//presynaptic active zone;GO:0060076//excitatory synapse;GO:0098685//Schaffer collateral - CA1 synapse;GO:0098686//hippoc…	GO:0000166//nucleotide binding;GO:0004016//adenylate cyclase activity;GO:0005524//ATP binding;GO:0008294//calcium- and calmodulin-responsive adenylate cyclase activity;GO:0016829//lyase activity;GO:0016849//phosphorus-oxygen lyase activity;GO:0046872//metal ion binding	GO:0006171//cAMP biosynthetic process;GO:0007189//adenylate cyclase-activating G protein-coupled receptor signaling pathway;GO:0007613//memory;GO:0007616//long-term memory;GO:0007626//locomotory behavior;GO:0009190//cyclic nucleotide biosynthetic process;GO:0010255//glucose mediated signaling pathway;GO:0031915//positive regulation of synaptic plasticity;GO:0032024//positive regulation of insulin…	--
ENSGALG00010014171	91	86	83	221	189	164	2.877	2.708	2.381	6.847	6.13	5.209	2.65533	6.062	1.1909	1.8e-09	1.84e-07	DLC1	DLC1 Rho GTPase activating protein [Source:HGNC Symbol;Acc:HGNC:2897]	-	-	-	-	GO:0005634//nucleus;GO:0005737//cytoplasm;GO:0005783//endoplasmic reticulum;GO:0005829//cytosol;GO:0005901//caveola;GO:0005925//focal adhesion;GO:0030864//cortical actin cytoskeleton;GO:0032587//ruffle membrane;GO:0043231//intracellular membrane-bounded organelle;GO:0045121//membrane raft	GO:0005096//GTPase activator activity;GO:0005515//protein binding;GO:0008289//lipid binding;GO:0042169//SH2 domain binding	GO:0006915//apoptotic process;GO:0006919//activation of cysteine-type endopeptidase activity involved in apoptotic process;GO:0007165//signal transduction;GO:0008285//negative regulation of cell population proliferation;GO:0008360//regulation of cell shape;GO:0030036//actin cytoskeleton organization;GO:0030336//negative regulation of cell migration;GO:0032956//regulation of actin cytoskeleton org…	--
ENSGALG00010011244	144	152	184	301	288	298	7.19	7.552	8.334	14.742	13.823	14.846	7.692	14.4703	0.911667	2.08e-09	2.1e-07	PDE9A	phosphodiesterase 9A [Source:HGNC Symbol;Acc:HGNC:8795]	Metabolism;Metabolism	Global and overview maps;Nucleotide metabolism	ko01100//Metabolic pathways;ko00230//Purine metabolism	K13761;K13761	GO:0005654//nucleoplasm;GO:0005829//cytosol;GO:0005886//plasma membrane;GO:0042383//sarcolemma	GO:0004114//3',5'-cyclic-nucleotide phosphodiesterase activity;GO:0008081//phosphoric diester hydrolase activity;GO:0016787//hydrolase activity;GO:0046872//metal ion binding;GO:0047555//3',5'-cyclic-GMP phosphodiesterase activity	GO:0007165//signal transduction;GO:0010613//positive regulation of cardiac muscle hypertrophy;GO:0019934//cGMP-mediated signaling;GO:0046068//cGMP metabolic process;GO:0046069//cGMP catabolic process	--
ENSGALG00010017719	44	26	51	113	132	114	1.527	0.924	1.617	3.898	4.434	3.974	1.356	4.102	1.59697	2.13e-09	2.14e-07	ZAN	XP_040561685.1 uncharacterized protein FCGBP isoform X5 [Gallus gallus]	-	-	-	-	GO:0016020//membrane	GO:0005515//protein binding	-	--
ENSGALG00010017511	169	189	167	76	92	71	16.703	18.027	16.186	7.817	9.514	7.246	16.972	8.19233	-1.05081	4.6e-09	4.37e-07	ANKRD9L	XP_004940242.1 ankyrin repeat domain-containing protein 9 [Gallus gallus]	-	-	-	-	-	GO:0005515//protein binding	-	--
MSTRG.7466	227	315	308	165	139	121	6.514	8.994	8.017	4.644	3.834	3.464	7.84167	3.98067	-0.97815	6.07e-09	5.73e-07	--	zinc finger ccch domain-containing protein 11a [Limosa lapponica baueri]	-	-	-	-	-	-	-	--
ENSGALG00010005509	432	386	444	627	718	596	19.751	17.63	18.391	28.082	31.788	27.154	18.5907	29.008	0.641872	9.03e-09	8.33e-07	COCH	cochlin [Source:NCBI gene (formerly Entrezgene);Acc:395779]	-	-	-	-	GO:0031012//extracellular matrix;GO:0062023//collagen-containing extracellular matrix	GO:0005518//collagen binding	GO:0007605//sensory perception of sound;GO:0008360//regulation of cell shape	--
ENSGALG00010008251	367	365	412	553	666	565	17.62	17.427	18.038	26.027	30.718	27.05	17.695	27.9317	0.65856	9.7e-09	8.9e-07	AHRR	aryl-hydrocarbon receptor repressor [Source:NCBI gene (formerly Entrezgene);Acc:420989]	-	-	-	-	GO:0005667//transcription regulator complex	GO:0001046//core promoter sequence-specific DNA binding;GO:0043425//bHLH transcription factor binding;GO:0046982//protein heterodimerization activity;GO:0046983//protein dimerization activity	GO:0006355//regulation of transcription, DNA-templated;GO:0045892//negative regulation of transcription, DNA-templated	bHLH
ENSGALG00010028195	546	500	548	351	361	273	9.598	8.746	8.739	6.052	6.1	4.788	9.02767	5.64667	-0.676954	1.02e-08	9.33e-07	Cep350	XP_040541403.1 uncharacterized protein LOC417131 isoform X7 [Gallus gallus]	-	-	-	-	GO:0005813//centrosome	GO:0008017//microtubule binding	GO:0034453//microtubule anchoring	--
ENSGALG00010015632	193	237	250	386	365	399	5.024	6.18	5.86	9.776	8.992	10.344	5.688	9.704	0.770658	1.2e-08	1.09e-06	COL4A5	collagen type IV alpha 5 chain [Source:HGNC Symbol;Acc:HGNC:2207]	Cellular Processes;Environmental Information Processing	Cellular community - eukaryotes;Signaling molecules and interaction	ko04510//Focal adhesion;ko04512//ECM-receptor interaction	K06237;K06237	GO:0005581//collagen trimer;GO:0005587//collagen type IV trimer;GO:0005604//basement membrane;GO:0031594//neuromuscular junction	GO:0005201//extracellular matrix structural constituent	GO:0007528//neuromuscular junction development;GO:0038063//collagen-activated tyrosine kinase receptor signaling pathway	--
ENSGALG00010023168	169	167	184	308	311	285	3.913	3.847	3.865	6.995	6.922	6.584	3.875	6.83367	0.818464	1.23e-08	1.11e-06	SPHKAP	SPHK1 interactor, AKAP domain containing [Source:NCBI gene (formerly Entrezgene);Acc:424789]	-	-	-	-	-	GO:0051018//protein kinase A binding	-	--
ENSGALG00010012274	187	211	238	355	376	346	8.42	9.516	9.772	15.99	16.597	15.853	9.236	16.1467	0.805896	1.62e-08	1.42e-06	B4GALNT3	beta-1,4-N-acetyl-galactosaminyltransferase 3 [Source:HGNC Symbol;Acc:HGNC:24137]	Metabolism;Metabolism	Global and overview maps;Glycan biosynthesis and metabolism	ko01100//Metabolic pathways;ko00513//Various types of N-glycan biosynthesis	K09656;K09656	GO:0005794//Golgi apparatus;GO:0032580//Golgi cisterna membrane;GO:0043231//intracellular membrane-bounded organelle	GO:0008376//acetylgalactosaminyltransferase activity	-	--
ENSGALG00010004366	156	167	174	42	69	90	7.099	7.395	6.798	1.957	2.834	4.004	7.09733	2.93167	-1.27556	1.77e-08	1.53e-06	UNC5C	unc-5 netrin receptor C [Source:NCBI gene (formerly Entrezgene);Acc:395101]	-	-	-	-	GO:0005886//plasma membrane;GO:0016020//membrane;GO:0030027//lamellipodium;GO:0030175//filopodium;GO:0030424//axon;GO:0030425//dendrite;GO:0030426//growth cone;GO:0043025//neuronal cell body	GO:0005042//netrin receptor activity;GO:0005043//netrin receptor activity involved in chemorepulsion;GO:0005515//protein binding;GO:0015631//tubulin binding;GO:0019901//protein kinase binding	GO:0006915//apoptotic process;GO:0007165//signal transduction;GO:0007411//axon guidance;GO:0007420//brain development;GO:0030334//regulation of cell migration;GO:0033564//anterior/posterior axon guidance;GO:0035234//ectopic germ cell programmed cell death;GO:0038007//netrin-activated signaling pathway;GO:0043065//positive regulation of apoptotic process;GO:0051094//positive regulation of developm…	--
ENSGALG00010010134	410	360	407	260	240	214	26.378	23.047	23.754	16.408	14.843	13.738	24.393	14.9963	-0.701857	2.38e-08	2.02e-06	OTOP1	otopetrin 1 [Source:HGNC Symbol;Acc:HGNC:19656]	-	-	-	-	GO:0005886//plasma membrane;GO:0016020//membrane	GO:0015252//proton channel activity	GO:0009590//detection of gravity;GO:0032869//cellular response to insulin stimulus;GO:0042472//inner ear morphogenesis;GO:0060336//negative regulation of interferon-gamma-mediated signaling pathway;GO:1902600//proton transmembrane transport	--
ENSGALG00010009638	205	220	239	402	359	343	12.022	12.934	12.714	23.124	20.615	20.07	12.5567	21.2697	0.760344	2.66e-08	2.24e-06	RND3	Rho family GTPase 3 [Source:HGNC Symbol;Acc:HGNC:671]	-	-	-	-	-	GO:0003924//GTPase activity;GO:0005525//GTP binding	GO:0007264//small GTPase mediated signal transduction	--
ENSGALG00010002544	163	170	151	82	80	69	7.572	7.598	6.329	3.672	3.701	3.188	7.16633	3.52033	-1.02552	4.93e-08	3.99e-06	THSD1	thrombospondin type 1 domain containing 1 [Source:HGNC Symbol;Acc:HGNC:17754]	-	-	-	-	GO:0005768//endosome;GO:0005829//cytosol;GO:0005925//focal adhesion;GO:0009986//cell surface	GO:0050840//extracellular matrix binding	GO:0048041//focal adhesion assembly	--
ENSGALG00010013390	466	396	465	270	306	246	14.474	12.239	13.102	8.226	9.136	7.624	13.2717	8.32867	-0.672192	5.07e-08	4.08e-06	SLC16A2	solute carrier family 16 member 2 [Source:NCBI gene (formerly Entrezgene);Acc:428716]	Organismal Systems	Endocrine system	ko04919//Thyroid hormone signaling pathway	K08231	GO:0005886//plasma membrane;GO:0016020//membrane;GO:0016324//apical plasma membrane	GO:0015171//amino acid transmembrane transporter activity;GO:0015349//thyroid hormone transmembrane transporter activity;GO:0022857//transmembrane transporter activity;GO:0042802//identical protein binding	GO:0006520//cellular amino acid metabolic process;GO:0042403//thyroid hormone metabolic process;GO:0055085//transmembrane transport;GO:0070327//thyroid hormone transport;GO:0089718//amino acid import across plasma membrane;GO:0150104//transport across blood-brain barrier;GO:2000178//negative regulation of neural precursor cell proliferation	--
ENSGALG00010029709	294	242	350	507	540	427	17.357	14.051	18.949	29.097	30.125	25.29	16.7857	28.1707	0.746964	1.1e-07	8.37e-06	SLC6A4	solute carrier family 6 member 4 [Source:NCBI gene (formerly Entrezgene);Acc:404747]	Organismal Systems;Organismal Systems	Nervous system;Nervous system	ko04721//Synaptic vesicle cycle;ko04726//Serotonergic synapse	K05037;K05037	GO:0005768//endosome;GO:0005886//plasma membrane;GO:0005925//focal adhesion;GO:0010008//endosome membrane;GO:0012505//endomembrane system;GO:0016020//membrane;GO:0043005//neuron projection;GO:0045121//membrane raft;GO:0045202//synapse;GO:0070161//anchoring junction;GO:0098793//presynapse	GO:0005178//integrin binding;GO:0005326//neurotransmitter transmembrane transporter activity;GO:0005335//serotonin:sodium symporter activity;GO:0008504//monoamine transmembrane transporter activity;GO:0015293//symporter activity;GO:0015297//antiporter activity;GO:0031402//sodium ion binding;GO:0046872//metal ion binding;GO:0050998//nitric-oxide synthase binding;GO:0051378//serotonin binding	GO:0006836//neurotransmitter transport;GO:0006837//serotonin transport;GO:0009636//response to toxic substance;GO:0010628//positive regulation of gene expression;GO:0015844//monoamine transport;GO:0035176//social behavior;GO:0035725//sodium ion transmembrane transport;GO:0045787//positive regulation of cell cycle;GO:0046621//negative regulation of organ growth;GO:0048484//enteric nervous system d…	--
ENSGALG00010021172	167	138	174	71	85	73	10.623	9	10.109	4.379	5.149	4.538	9.91067	4.68867	-1.0798	1.29e-07	9.67e-06	SLC29A4	solute carrier family 29 member 4 [Source:HGNC Symbol;Acc:HGNC:23097]	-	-	-	-	GO:0005886//plasma membrane;GO:0016020//membrane;GO:0016323//basolateral plasma membrane;GO:0016324//apical plasma membrane	GO:0005326//neurotransmitter transmembrane transporter activity;GO:0005337//nucleoside transmembrane transporter activity;GO:0005342//organic acid transmembrane transporter activity;GO:0008324//cation transmembrane transporter activity;GO:0008504//monoamine transmembrane transporter activity;GO:0015101//organic cation transmembrane transporter activity;GO:0015562//efflux transmembrane transporter…	GO:0006836//neurotransmitter transport;GO:0006837//serotonin transport;GO:0015695//organic cation transport;GO:0015844//monoamine transport;GO:0015872//dopamine transport;GO:0015874//norepinephrine transport;GO:0032238//adenosine transport;GO:0042908//xenobiotic transport;GO:0048241//epinephrine transport;GO:0051608//histamine transport;GO:0051610//serotonin uptake;GO:0051615//histamine uptake;GO…	--
ENSGALG00010022873	575	543	685	425	382	391	21.813	20.455	22.899	15.432	13.433	14.21	21.7223	14.3583	-0.597291	1.85e-07	1.33e-05	NGEF	neuronal guanine nucleotide exchange factor [Source:NCBI gene (formerly Entrezgene);Acc:424744]	Organismal Systems	Development and regeneration	ko04360//Axon guidance	K07525	-	GO:0005085//guanyl-nucleotide exchange factor activity;GO:0005515//protein binding	-	--
ENSGALG00010004515	167	208	185	310	285	353	6.75	8.366	6.783	12.29	11.073	14.237	7.29967	12.5333	0.779868	2.09e-07	1.48e-05	STEAP1	XP_040549262.1 metalloreductase STEAP1 isoform X1 [Gallus gallus]	Organismal Systems	Digestive system	ko04978//Mineral absorption	K14737	GO:0005768//endosome;GO:0005886//plasma membrane	-	-	--
ENSGALG00010022972	182	161	217	319	351	287	6.279	5.543	6.798	10.81	11.621	9.88	6.20667	10.7703	0.795172	2.44e-07	1.71e-05	A2M	XP_024998571.2 alpha-2-macroglobulin isoform X1 [Gallus gallus]	Organismal Systems	Immune system	ko04610//Complement and coagulation cascades	K03910	GO:0005576//extracellular region;GO:0005615//extracellular space	GO:0004866//endopeptidase inhibitor activity	-	--
MSTRG.10907	470	442	454	268	341	270	7.989	7.476	7	4.468	5.571	4.579	7.48833	4.87267	-0.619933	2.74e-07	1.9e-05	--	rna-directed dna polymerase from mobile element jockey-like [Limosa lapponica baueri]	Genetic Information Processing	Translation	ko03008//Ribosome biogenesis in eukaryotes	K14530	-	-	-	--
ENSGALG00010024128	125	93	146	225	206	263	11.498	9.501	13.743	20.614	19.634	29.143	11.5807	23.1303	0.998068	4.08e-07	2.75e-05	PHLDA2	pleckstrin homology like domain family A member 2 [Source:NCBI gene (formerly Entrezgene);Acc:423088]	-	-	-	-	GO:0005737//cytoplasm	GO:1901981//phosphatidylinositol phosphate binding	GO:0043065//positive regulation of apoptotic process	--
ENSGALG00010011674	44	58	60	133	96	153	3.681	4.737	4.484	10.535	7.517	12.345	4.30067	10.1323	1.23633	5.17e-07	3.4e-05	SERPINB10	XP_418982.2 serpin B10 [Gallus gallus]	Organismal Systems	Immune system	ko04610//Complement and coagulation cascades	K19821	GO:0005615//extracellular space	GO:0004867//serine-type endopeptidase inhibitor activity	-	--
MSTRG.8782	128	185	215	72	87	90	4.36	6.312	6.662	2.413	2.867	3.065	5.778	2.78167	-1.05462	5.53e-07	3.6e-05	Spag4	sperm-associated antigen 4 protein-like isoform X3 [Gallus gallus]	-	-	-	-	-	-	-	--
ENSGALG00010028141	57	54	65	142	122	117	2.511	2.367	2.597	6.136	5.166	5.142	2.49167	5.48133	1.13742	5.82e-07	3.74e-05	CISH	cytokine inducible SH2 containing protein [Source:NCBI gene (formerly Entrezgene);Acc:395335]	Environmental Information Processing;Organismal Systems	Signal transduction;Endocrine system	ko04630//JAK-STAT signaling pathway;ko04917//Prolactin signaling pathway	K04701;K04701	GO:0005886//plasma membrane;GO:0005942//phosphatidylinositol 3-kinase complex;GO:0110165//cellular anatomical entity	GO:0046935//1-phosphatidylinositol-3-kinase regulator activity	GO:0007205//protein kinase C-activating G protein-coupled receptor signaling pathway;GO:0009968//negative regulation of signal transduction;GO:0035556//intracellular signal transduction;GO:0046854//phosphatidylinositol phosphate biosynthetic process	--
ENSGALG00010015798	127	122	108	248	219	184	8.917	8.523	6.879	17.079	14.78	12.89	8.10633	14.9163	0.879772	7.43e-07	4.71e-05	IL22RA1	interleukin 22 receptor subunit alpha 1 [Source:NCBI gene (formerly Entrezgene);Acc:419692]	Environmental Information Processing;Environmental Information Processing;Environmental Information Processing	Signaling molecules and interaction;Signal transduction;Signaling molecules and interaction	ko04060//Cytokine-cytokine receptor interaction;ko04630//JAK-STAT signaling pathway;ko04061//Viral protein interaction with cytokine and cytokine receptor	K05138;K05138;K05138	-	GO:0005515//protein binding;GO:0042015//interleukin-20 binding;GO:0042018//interleukin-22 receptor activity	GO:0050728//negative regulation of inflammatory response;GO:0050829//defense response to Gram-negative bacterium	--
ENSGALG00010020106	164	198	181	307	334	262	10.088	12.119	10.1	18.522	19.748	16.08	10.769	18.1167	0.750433	8.35e-07	5.18e-05	Tmem52	XP_040507391.1 transmembrane protein 52 isoform X1 [Gallus gallus]	-	-	-	-	-	-	-	--
MSTRG.7203	329	288	318	183	218	128	13.114	11.475	11.726	7.12	8.475	4.955	12.105	6.85	-0.821427	1.03e-06	6.31e-05	--	PREDICTED: LOW QUALITY PROTEIN: serine/threonine-protein kinase PAK 3-like [Pseudopodoces humilis]	Human Diseases;Cellular Processes;Cellular Processes;Human Diseases;Environmental Information Processing;Organismal Systems;Human Diseases;Organismal Systems;Environmental Information Processing;Human Diseases	Infectious disease: bacterial;Cell motility;Cellular community - eukaryotes;Infectious disease: bacterial;Signal transduction;Development and regeneration;Infectious disease: viral;Immune system;Signal transduction;Cancer: specific types	ko05132//Salmonella infection;ko04810//Regulation of actin cytoskeleton;ko04510//Focal adhesion;ko05130//Pathogenic Escherichia coli infection;ko04012//ErbB signaling pathway;ko04360//Axon guidance;ko05170//Human immunodeficiency virus 1 infection;ko04660//T cell receptor signaling pathway;ko04014//Ras signaling pathway;ko05211//Renal cell carcinoma	K05733;K05733;K05733;K05733;K05733;K05733;K05733;K05733;K05733;K05733	-	-	-	--
ENSGALG00010013306	279	275	299	425	448	398	10.307	10.109	10.02	15.4	15.909	14.671	10.1453	15.3267	0.595228	1.07e-06	6.54e-05	ARSB	arylsulfatase B [Source:HGNC Symbol;Acc:HGNC:714]	Metabolism;Cellular Processes;Metabolism	Global and overview maps;Transport and catabolism;Glycan biosynthesis and metabolism	ko01100//Metabolic pathways;ko04142//Lysosome;ko00531//Glycosaminoglycan degradation	K01135;K01135;K01135	-	GO:0003943//N-acetylgalactosamine-4-sulfatase activity;GO:0008484//sulfuric ester hydrolase activity	GO:0010632//regulation of epithelial cell migration;GO:0061580//colon epithelial cell migration	--
ENSGALG00010029394	48	41	50	105	105	105	1.828	1.553	1.727	3.922	3.843	3.989	1.70267	3.918	1.20232	1.1e-06	6.69e-05	CYGB	cytoglobin [Source:NCBI gene (formerly Entrezgene);Acc:427802]	-	-	-	-	GO:0043005//neuron projection;GO:0043025//neuronal cell body;GO:0110165//cellular anatomical entity	GO:0005344//oxygen carrier activity;GO:0005506//iron ion binding;GO:0016491//oxidoreductase activity;GO:0019825//oxygen binding;GO:0020037//heme binding;GO:0046872//metal ion binding	GO:0015671//oxygen transport	--
ENSGALG00010026069	99	105	110	194	170	206	5.676	5.991	5.722	10.911	9.37	11.786	5.79633	10.689	0.882914	1.23e-06	7.39e-05	Slc2a9	XP_004934389.1 solute carrier family 2, facilitated glucose transporter member 11 [Gallus gallus]	-	-	-	-	GO:0016020//membrane	GO:0022857//transmembrane transporter activity	GO:0055085//transmembrane transport	--
ENSGALG00010016375	427	381	473	272	307	259	24.475	21.73	24.594	15.292	16.918	14.813	23.5997	15.6743	-0.590362	1.45e-06	8.65e-05	CCNI2	cyclin I family member 2 [Source:HGNC Symbol;Acc:HGNC:33869]	-	-	-	-	-	-	-	--
ENSGALG00010009727	327	360	394	233	236	234	13.367	14.643	14.61	9.342	9.273	9.544	14.2067	9.38633	-0.597934	1.57e-06	9.32e-05	CDH20	cadherin 20, type 2 [Source:NCBI gene (formerly Entrezgene);Acc:373927]	-	-	-	-	GO:0005886//plasma membrane;GO:0005912//adherens junction;GO:0016020//membrane;GO:0016342//catenin complex	GO:0005509//calcium ion binding;GO:0045296//cadherin binding;GO:0046872//metal ion binding	GO:0000902//cell morphogenesis;GO:0007043//cell-cell junction assembly;GO:0007155//cell adhesion;GO:0007156//homophilic cell adhesion via plasma membrane adhesion molecules;GO:0016339//calcium-dependent cell-cell adhesion via plasma membrane cell adhesion molecules;GO:0034332//adherens junction organization;GO:0044331//cell-cell adhesion mediated by cadherin;GO:0098609//cell-cell adhesion	--
ENSGALG00010005567	43	47	42	13	8	11	1.985	2.152	1.749	0.639	0.361	0.58	1.962	0.526667	-1.89736	1.8e-06	0.000103764	NDST3	N-deacetylase and N-sulfotransferase 3 [Source:HGNC Symbol;Acc:HGNC:7682]	Metabolism;Metabolism	Global and overview maps;Glycan biosynthesis and metabolism	ko01100//Metabolic pathways;ko00534//Glycosaminoglycan biosynthesis - heparan sulfate / heparin	K02578;K02578	-	GO:0008146//sulfotransferase activity;GO:0015016//[heparan sulfate]-glucosamine N-sulfotransferase activity;GO:0016787//hydrolase activity;GO:0102140//heparan sulfate N-deacetylase activity	GO:0015012//heparan sulfate proteoglycan biosynthetic process;GO:0015014//heparan sulfate proteoglycan biosynthetic process, polysaccharide chain biosynthetic process	--
ENSGALG00010029174	117	93	103	38	56	40	4.455	3.523	3.557	1.419	2.05	1.52	3.845	1.663	-1.2092	1.8e-06	0.000103764	CALN1	calneuron 1 [Source:HGNC Symbol;Acc:HGNC:13248]	-	-	-	-	GO:0032588//trans-Golgi network membrane	GO:0005509//calcium ion binding	-	--
ENSGALG00010028876	257	270	321	418	408	454	10.52	10.943	12.278	17.065	16.491	19.001	11.247	17.519	0.63938	1.83e-06	0.000104661	ADAMTSL2	ADAMTS like 2 [Source:HGNC Symbol;Acc:HGNC:14631]	-	-	-	-	GO:0005576//extracellular region;GO:0031012//extracellular matrix	GO:0050436//microfibril binding	GO:0030198//extracellular matrix organization;GO:0030512//negative regulation of transforming growth factor beta receptor signaling pathway;GO:0060481//lobar bronchus epithelium development	--
MSTRG.12318	93	94	101	189	166	169	4.167	4.772	4.175	8.701	7.158	7.698	4.37133	7.85233	0.845048	2.07e-06	0.00011773	--	RNA-binding protein 33 isoform X6 [Gallus gallus]	Environmental Information Processing	Signaling molecules and interaction	ko04060//Cytokine-cytokine receptor interaction	K05172	-	-	-	--
ENSGALG00010005242	65	55	45	112	122	120	2.374	2.042	1.543	4.103	4.321	4.381	1.98633	4.26833	1.10357	2.13e-06	0.000120935	CCDC80	coiled-coil domain containing 80 [Source:NCBI gene (formerly Entrezgene);Acc:395074]	-	-	-	-	-	-	-	--
ENSGALG00010021123	180	235	197	111	115	122	1.894	2.447	1.884	1.15	1.163	1.282	2.075	1.19833	-0.792082	3.25e-06	0.000178696	RYR3	ryanodine receptor 3 [Source:NCBI gene (formerly Entrezgene);Acc:396111]	Environmental Information Processing;Environmental Information Processing	Signal transduction;Signal transduction	ko04020//Calcium signaling pathway;ko04371//Apelin signaling pathway	K04963;K04963	GO:0016020//membrane	GO:0005216//ion channel activity;GO:0005219//ryanodine-sensitive calcium-release channel activity;GO:0005262//calcium channel activity;GO:0005509//calcium ion binding;GO:0005515//protein binding;GO:0015278//calcium-release channel activity	GO:0006811//ion transport;GO:0006816//calcium ion transport;GO:0006874//cellular calcium ion homeostasis;GO:0055085//transmembrane transport;GO:0070588//calcium ion transmembrane transport	--
ENSGALG00010020918	51	46	61	13	18	16	3.678	3.301	3.99	0.92	1.248	1.151	3.65633	1.10633	-1.72461	3.35e-06	0.000183333	ANXA8	XP_042718951.1 annexin A8-like isoform X1 [Lagopus leucura]	-	-	-	-	-	GO:0005509//calcium ion binding;GO:0005544//calcium-dependent phospholipid binding	-	--
ENSGALG00010009557	264	195	269	381	384	366	45.061	33.12	41.652	63.789	63.004	62.334	39.9443	63.0423	0.65833	3.98e-06	0.000215248	CIDEC	cell death inducing DFFA like effector c [Source:NCBI gene (formerly Entrezgene);Acc:100859733]	-	-	-	-	GO:0005811//lipid droplet;GO:0005829//cytosol	-	GO:0006915//apoptotic process;GO:0019915//lipid storage;GO:0034389//lipid droplet organization;GO:0050995//negative regulation of lipid catabolic process;GO:0097194//execution phase of apoptosis	--
ENSGALG00010006361	310	343	321	203	222	214	37.353	42.011	34.678	23.518	24.428	25.827	38.014	24.591	-0.6284	3.99e-06	0.000215248	SERTM1	serine rich and transmembrane domain containing 1 [Source:NCBI gene (formerly Entrezgene);Acc:418900]	-	-	-	-	GO:0016020//membrane;GO:0043231//intracellular membrane-bounded organelle	-	-	--
ENSGALG00010003372	262	287	285	191	178	155	12.441	13.571	12.234	8.955	8.101	7.41	12.7487	8.15533	-0.644531	4.54e-06	0.000241593	ENOX1	ecto-NOX disulfide-thiol exchanger 1 [Source:HGNC Symbol;Acc:HGNC:25474]	-	-	-	-	GO:0005886//plasma membrane;GO:0009897//external side of plasma membrane	GO:0003676//nucleic acid binding;GO:0003723//RNA binding;GO:0003756//protein disulfide isomerase activity;GO:0003954//NADH dehydrogenase activity;GO:0016491//oxidoreductase activity	GO:0007624//ultradian rhythm	--
ENSGALG00010004871	34	40	38	86	83	90	0.978	1.145	0.967	2.345	2.268	2.582	1.03	2.39833	1.21939	5.93e-06	0.000307433	C11orf87	chromosome 11 open reading frame 87 [Source:HGNC Symbol;Acc:HGNC:33788]	-	-	-	-	-	-	-	--
MSTRG.15934	42	37	56	101	95	102	2.768	2.426	3.348	6.529	6.018	6.707	2.84733	6.418	1.17251	7.49e-06	0.000380905	--	uncharacterized protein LOC110397938 isoform X2 [Numida meleagris]	-	-	-	-	-	-	-	--
ENSGALG00010006293	189	159	213	121	99	94	14.025	10.876	13.662	8.742	6.974	6.195	12.8543	7.30367	-0.815562	8.83e-06	0.000440347	SLC22A3	solute carrier family 22 member 3 [Source:HGNC Symbol;Acc:HGNC:10967]	Human Diseases	Cancer: overview	ko05231//Choline metabolism in cancer	K08200	GO:0005886//plasma membrane;GO:0012505//endomembrane system;GO:0016020//membrane;GO:0016323//basolateral plasma membrane;GO:0016324//apical plasma membrane;GO:0031966//mitochondrial membrane;GO:0043025//neuronal cell body	GO:0005326//neurotransmitter transmembrane transporter activity;GO:0008504//monoamine transmembrane transporter activity;GO:0015101//organic cation transmembrane transporter activity;GO:0015651//quaternary ammonium group transmembrane transporter activity;GO:0019534//toxin transmembrane transporter activity;GO:0022857//transmembrane transporter activity	GO:0006836//neurotransmitter transport;GO:0006837//serotonin transport;GO:0015695//organic cation transport;GO:0015697//quaternary ammonium group transport;GO:0015718//monocarboxylic acid transport;GO:0015844//monoamine transport;GO:0015850//organic hydroxy compound transport;GO:0015872//dopamine transport;GO:0015874//norepinephrine transport;GO:0032098//regulation of appetite;GO:0042908//xenobio…	--
ENSGALG00010013959	254	281	303	153	184	193	17.322	19.027	18.685	10.133	11.894	12.899	18.3447	11.642	-0.656022	1.09e-05	0.00053204	STK32A	serine/threonine kinase 32A [Source:NCBI gene (formerly Entrezgene);Acc:416351]	-	-	-	-	-	GO:0004672//protein kinase activity;GO:0005524//ATP binding	GO:0006468//protein phosphorylation	--
ENSGALG00010015706	54	40	59	121	119	87	2.523	1.86	2.501	5.546	5.345	4.056	2.29467	4.98233	1.11854	1.42e-05	0.000666661	EXOC3L2	XP_015143316.2 exocyst complex component 3-like protein isoform X1 [Gallus gallus]	-	-	-	-	GO:0000145//exocyst	-	GO:0006887//exocytosis	--
ENSGALG00010005675	318	352	394	253	247	206	7.45	8.144	8.3	5.885	4.965	4.73	7.96467	5.19333	-0.616953	1.68e-05	0.000771127	GJA3	gap junction protein alpha 3 [Source:NCBI gene (formerly Entrezgene);Acc:428084]	-	-	-	-	GO:0005886//plasma membrane;GO:0005921//gap junction;GO:0005922//connexin complex;GO:0016020//membrane;GO:0070161//anchoring junction;GO:0110165//cellular anatomical entity	GO:0005243//gap junction channel activity;GO:0055077//gap junction hemi-channel activity	GO:0007154//cell communication;GO:0007267//cell-cell signaling;GO:0055085//transmembrane transport;GO:1990349//gap junction-mediated intercellular transport	--
ENSGALG00010002364	13	22	14	50	42	62	0.819	1.38	0.801	3.092	2.67	3.9	1	3.22067	1.68736	1.85e-05	0.000843586	VSNL1	visinin like 1 [Source:NCBI gene (formerly Entrezgene);Acc:396189]	-	-	-	-	-	GO:0005509//calcium ion binding;GO:0046872//metal ion binding	-	--
MSTRG.981	23	38	17	2	4	5	4.445	7.307	2.98	0.379	0.743	0.964	4.91067	0.695333	-2.82014	1.96e-05	0.000887144	--	-	-	-	-	-	-	-	-	--
ENSGALG00010013436	185	159	183	277	296	244	8.441	7.161	7.509	12.357	12.932	11.056	7.70367	12.115	0.653177	2.15e-05	0.00096153	NPAS2	neuronal PAS domain protein 2 [Source:NCBI gene (formerly Entrezgene);Acc:395433]	Organismal Systems	Environmental adaptation	ko04710//Circadian rhythm	K09026	GO:0005634//nucleus;GO:0005654//nucleoplasm;GO:0005667//transcription regulator complex;GO:0005737//cytoplasm;GO:0005829//cytosol	GO:0000981//DNA-binding transcription factor activity, RNA polymerase II-specific;GO:0003677//DNA binding;GO:0003700//DNA-binding transcription factor activity;GO:0046983//protein dimerization activity;GO:0051879//Hsp90 protein binding;GO:1990837//sequence-specific double-stranded DNA binding	GO:0006355//regulation of transcription, DNA-templated;GO:0006357//regulation of transcription by RNA polymerase II;GO:0006974//cellular response to DNA damage stimulus;GO:0019222//regulation of metabolic process;GO:0032922//circadian regulation of gene expression;GO:0045739//positive regulation of DNA repair;GO:0045893//positive regulation of transcription, DNA-templated;GO:0048511//rhythmic pro…	bHLH
ENSGALG00010012259	267	281	301	195	195	167	9.746	10.207	9.975	6.974	6.841	6.076	9.976	6.63033	-0.58938	2.15e-05	0.00096153	IL1RAPL2	interleukin 1 receptor accessory protein like 2 [Source:HGNC Symbol;Acc:HGNC:5997]	-	-	-	-	GO:0098978//glutamatergic synapse	-	GO:0007165//signal transduction;GO:1905606//regulation of presynapse assembly	--
ENSGALG00010027213	44	67	89	23	28	21	2.353	3.661	4.449	1.236	1.439	1.12	3.48767	1.265	-1.46312	2.27e-05	0.00100713	KCNC4	potassium voltage-gated channel subfamily C member 4 [Source:HGNC Symbol;Acc:HGNC:6236]	-	-	-	-	GO:0008076//voltage-gated potassium channel complex;GO:0016020//membrane;GO:0030424//axon;GO:0032590//dendrite membrane;GO:0032809//neuronal cell body membrane	GO:0005216//ion channel activity;GO:0005244//voltage-gated ion channel activity;GO:0005249//voltage-gated potassium channel activity;GO:0005251//delayed rectifier potassium channel activity;GO:0005267//potassium channel activity;GO:0005515//protein binding	GO:0006811//ion transport;GO:0006813//potassium ion transport;GO:0034765//regulation of ion transmembrane transport;GO:0051260//protein homooligomerization;GO:0055085//transmembrane transport;GO:0071805//potassium ion transmembrane transport	--
ENSGALG00010008641	225	206	214	137	140	128	8.914	8.135	7.686	5.333	5.341	5.069	8.245	5.24767	-0.651843	2.53e-05	0.00110445	HEPHL1	hephaestin like 1 [Source:HGNC Symbol;Acc:HGNC:30477]	Metabolism;Organismal Systems	Metabolism of cofactors and vitamins;Digestive system	ko00860//Porphyrin metabolism;ko04978//Mineral absorption	K14735;K14735	-	GO:0004322//ferroxidase activity;GO:0005507//copper ion binding;GO:0016491//oxidoreductase activity	GO:0006879//cellular iron ion homeostasis	--
MSTRG.7315	80	109	103	45	44	51	4.113	5.577	4.804	2.27	2.175	2.616	4.83133	2.35367	-1.03751	3.06e-05	0.00130171	--	Otoconin-90, partial [Megadyptes antipodes antipodes]	-	-	-	-	-	-	-	--
ENSGALG00010008444	194	228	241	342	369	290	7.247	8.462	8.154	12.512	13.23	10.793	7.95433	12.1783	0.614504	3.09e-05	0.00130417	SLC7A11	solute carrier family 7 member 11 [Source:HGNC Symbol;Acc:HGNC:11059]	Cellular Processes	Cell growth and death	ko04216//Ferroptosis	K13869	GO:0005886//plasma membrane;GO:0009986//cell surface;GO:0016020//membrane;GO:0031526//brush border membrane;GO:0045177//apical part of cell;GO:0097449//astrocyte projection	GO:0015179//L-amino acid transmembrane transporter activity;GO:0015327//cystine:glutamate antiporter activity;GO:0022857//transmembrane transporter activity	GO:0003333//amino acid transmembrane transport;GO:0006749//glutathione metabolic process;GO:0006865//amino acid transport;GO:0007420//brain development;GO:0008542//visual learning;GO:0009636//response to toxic substance;GO:0014070//response to organic cyclic compound;GO:0015804//neutral amino acid transport;GO:0015811//L-cystine transport;GO:0015813//L-glutamate transmembrane transport;GO:0021591…	--
ENSGALG00010028517	143	131	177	220	237	266	7.455	7.24	8.167	11.375	11.475	14.115	7.62067	12.3217	0.693208	3.47e-05	0.00144998	RNF208	ring finger protein 208 [Source:HGNC Symbol;Acc:HGNC:25420]	-	-	-	-	GO:0005654//nucleoplasm;GO:0005829//cytosol	GO:0004842//ubiquitin-protein transferase activity	GO:0051865//protein autoubiquitination	--
ENSGALG00010018147	228	206	247	174	117	119	18.147	15.859	17.428	13.406	8.739	9.527	17.1447	10.5573	-0.699514	4.52e-05	0.00184611	ISM1	isthmin 1 [Source:HGNC Symbol;Acc:HGNC:16213]	-	-	-	-	-	-	GO:0016525//negative regulation of angiogenesis	--
ENSGALG00010020597	169	168	147	265	233	243	9.574	9.511	7.587	14.789	12.743	13.795	8.89067	13.7757	0.631759	4.93e-05	0.00200486	ARID5A	AT-rich interaction domain 5A [Source:HGNC Symbol;Acc:HGNC:17361]	-	-	-	-	GO:0005634//nucleus;GO:0005654//nucleoplasm;GO:0005667//transcription regulator complex;GO:0005730//nucleolus	GO:0003677//DNA binding;GO:0003682//chromatin binding;GO:0003714//transcription corepressor activity;GO:0030331//estrogen receptor binding;GO:0035613//RNA stem-loop binding;GO:0042802//identical protein binding;GO:0043565//sequence-specific DNA binding;GO:0046965//retinoid X receptor binding;GO:0046966//thyroid hormone receptor binding;GO:0050681//androgen receptor binding	GO:0000122//negative regulation of transcription by RNA polymerase II;GO:0002062//chondrocyte differentiation;GO:0032729//positive regulation of interferon-gamma production;GO:0032740//positive regulation of interleukin-17 production;GO:0032755//positive regulation of interleukin-6 production;GO:0032760//positive regulation of tumor necrosis factor production;GO:0045944//positive regulation of tr…	ARID
ENSGALG00010013226	34	28	27	63	75	68	1.955	1.687	1.561	4.038	4.567	3.85	1.73433	4.15167	1.25931	5.9e-05	0.00235088	DUSP6	dual specificity phosphatase 6 [Source:NCBI gene (formerly Entrezgene);Acc:374272]	Environmental Information Processing	Signal transduction	ko04010//MAPK signaling pathway	K21946	GO:0005654//nucleoplasm;GO:0005737//cytoplasm;GO:0005829//cytosol	GO:0004721//phosphoprotein phosphatase activity;GO:0004722//protein serine/threonine phosphatase activity;GO:0004725//protein tyrosine phosphatase activity;GO:0008138//protein tyrosine/serine/threonine phosphatase activity;GO:0016301//kinase activity;GO:0016787//hydrolase activity;GO:0016791//phosphatase activity;GO:0017017//MAP kinase tyrosine/serine/threonine phosphatase activity;GO:0017018//my…	GO:0001933//negative regulation of protein phosphorylation;GO:0006470//protein dephosphorylation;GO:0016310//phosphorylation;GO:0016311//dephosphorylation;GO:0035335//peptidyl-tyrosine dephosphorylation;GO:0043065//positive regulation of apoptotic process;GO:0043409//negative regulation of MAPK cascade;GO:0051409//response to nitrosative stress;GO:0060420//regulation of heart growth;GO:0070373//n…	--
ENSGALG00010024750	95	82	95	145	166	152	8.572	7.362	7.776	12.833	14.398	13.685	7.90333	13.6387	0.787169	5.95e-05	0.00236315	APOA4	apolipoprotein A4 [Source:NCBI gene (formerly Entrezgene);Acc:395780]	-	-	-	-	GO:0005576//extracellular region;GO:0005615//extracellular space;GO:0009986//cell surface;GO:0034361//very-low-density lipoprotein particle;GO:0034364//high-density lipoprotein particle;GO:0042627//chylomicron	GO:0005507//copper ion binding;GO:0008289//lipid binding;GO:0016209//antioxidant activity;GO:0031210//phosphatidylcholine binding;GO:0042802//identical protein binding;GO:0042803//protein homodimerization activity;GO:0060228//phosphatidylcholine-sterol O-acyltransferase activator activity;GO:0120020//cholesterol transfer activity	GO:0002227//innate immune response in mucosa;GO:0006869//lipid transport;GO:0006982//response to lipid hydroperoxide;GO:0007159//leukocyte cell-cell adhesion;GO:0008203//cholesterol metabolic process;GO:0010898//positive regulation of triglyceride catabolic process;GO:0016042//lipid catabolic process;GO:0019430//removal of superoxide radicals;GO:0030300//regulation of intestinal cholesterol absor…	--
ENSGALG00010010821	113	103	144	183	197	208	4.29	3.351	4.723	5.869	6.712	6.785	4.12133	6.45533	0.64738	7.32e-05	0.00286204	RGS8	regulator of G protein signaling 8 [Source:HGNC Symbol;Acc:HGNC:16810]	-	-	-	-	-	GO:0005096//GTPase activator activity	GO:0043547//positive regulation of GTPase activity	--
MSTRG.1491	115	150	155	194	241	234	5.997	7.658	7.136	9.797	11.949	12.271	6.93033	11.339	0.710297	9.01e-05	0.00343174	--	translation initiation factor IF-2 isoform X1 [Gallus gallus]	-	-	-	-	-	-	-	--
ENSGALG00010001534	58	53	76	108	126	114	3.286	2.988	3.906	6.002	6.862	6.445	3.39333	6.43633	0.923536	9.84e-05	0.00371917	SLITRK3	SLIT and NTRK like family member 3 [Source:HGNC Symbol;Acc:HGNC:23501]	-	-	-	-	GO:0009986//cell surface;GO:0016020//membrane;GO:0045211//postsynaptic membrane;GO:0098982//GABA-ergic synapse;GO:0099634//postsynaptic specialization membrane	GO:0005515//protein binding	GO:0007409//axonogenesis;GO:0051932//synaptic transmission, GABAergic;GO:0051965//positive regulation of synapse assembly;GO:0072553//terminal button organization;GO:0072578//neurotransmitter-gated ion channel clustering;GO:0097107//postsynaptic density assembly;GO:0097116//gephyrin clustering involved in postsynaptic density assembly;GO:0099560//synaptic membrane adhesion;GO:1905606//regulation …	--
ENSGALG00010024637	105	135	137	186	199	217	5.76	7.369	6.818	10.008	10.494	11.878	6.649	10.7933	0.698931	9.97e-05	0.00374327	DUSP8	dual specificity phosphatase 8 [Source:HGNC Symbol;Acc:HGNC:3074]	Environmental Information Processing	Signal transduction	ko04010//MAPK signaling pathway	K04459	-	GO:0008138//protein tyrosine/serine/threonine phosphatase activity;GO:0016791//phosphatase activity;GO:0017017//MAP kinase tyrosine/serine/threonine phosphatase activity	GO:0006470//protein dephosphorylation;GO:0016311//dephosphorylation	--
ENSGALG00010021584	148	102	127	183	215	212	6.88	4.742	5.355	8.355	9.686	9.842	5.659	9.29433	0.715804	0.000101211	0.00377207	OVCH2	ovochymase 2 [Source:HGNC Symbol;Acc:HGNC:29970]	-	-	-	-	-	GO:0004252//serine-type endopeptidase activity	GO:0006508//proteolysis;GO:0009566//fertilization	--
ENSGALG00010019912	52	61	70	30	24	22	6.23	7.657	8.635	3.467	3.127	2.345	7.50733	2.97967	-1.33315	0.000105534	0.00389635	ARG2	arginase 2 [Source:NCBI gene (formerly Entrezgene);Acc:423272]	Metabolism;Metabolism;Metabolism;Metabolism	Global and overview maps;Global and overview maps;Amino acid metabolism;Amino acid metabolism	ko01100//Metabolic pathways;ko01230//Biosynthesis of amino acids;ko00330//Arginine and proline metabolism;ko00220//Arginine biosynthesis	K01476;K01476;K01476;K01476	GO:0005737//cytoplasm;GO:0005739//mitochondrion	GO:0004053//arginase activity;GO:0016787//hydrolase activity;GO:0016813//hydrolase activity, acting on carbon-nitrogen (but not peptide) bonds, in linear amidines;GO:0030145//manganese ion binding;GO:0046872//metal ion binding	GO:0000050//urea cycle;GO:0001657//ureteric bud development;GO:0002829//negative regulation of type 2 immune response;GO:0006525//arginine metabolic process;GO:0006941//striated muscle contraction;GO:0019547//arginine catabolic process to ornithine;GO:0032651//regulation of interleukin-1 beta production;GO:0032696//negative regulation of interleukin-13 production;GO:0032700//negative regulation o…	--
ENSGALG00010029241	97	123	129	228	180	168	4.688	5.91	5.655	10.807	8.349	8.075	5.41767	9.077	0.744544	0.000115983	0.00421308	STXBP4	syntaxin binding protein 4 [Source:HGNC Symbol;Acc:HGNC:19694]	-	-	-	-	GO:0045335//phagocytic vesicle;GO:0098685//Schaffer collateral - CA1 synapse	GO:0005515//protein binding;GO:0019905//syntaxin binding	GO:0006605//protein targeting;GO:0006974//cellular response to DNA damage stimulus;GO:0008286//insulin receptor signaling pathway;GO:0010827//regulation of glucose transmembrane transport;GO:0010838//positive regulation of keratinocyte proliferation;GO:0050821//protein stabilization;GO:0061178//regulation of insulin secretion involved in cellular response to glucose stimulus;GO:0071346//cellular …	--
ENSGALG00010021624	68	89	109	181	164	128	6.733	8.722	9.711	17.142	15.367	12.352	8.38867	14.9537	0.833986	0.000119717	0.0043387	HSD11B2	hydroxysteroid 11-beta dehydrogenase 2 [Source:HGNC Symbol;Acc:HGNC:5209]	Metabolism;Metabolism	Global and overview maps;Lipid metabolism	ko01100//Metabolic pathways;ko00140//Steroid hormone biosynthesis	K00071;K00071	GO:0043231//intracellular membrane-bounded organelle	GO:0016491//oxidoreductase activity;GO:0070523//11-beta-hydroxysteroid dehydrogenase (NAD+) activity	GO:0007565//female pregnancy;GO:0034650//cortisol metabolic process	--
ENSGALG00010022932	137	121	171	82	76	88	5.704	5.295	6.839	3.289	3.043	3.935	5.946	3.42233	-0.796939	0.000124783	0.00449722	OPCML	opioid binding protein/cell adhesion molecule like [Source:NCBI gene (formerly Entrezgene);Acc:395422]	-	-	-	-	-	-	-	--
ENSGALG00010003061	51	57	44	84	100	109	1.839	2.027	1.445	3.006	3.435	3.887	1.77033	3.44267	0.959505	0.00014399	0.00510114	ABCB5	XP_015137344.1 ATP-binding cassette sub-family B member 5 isoform X1 [Gallus gallus]	Environmental Information Processing	Membrane transport	ko02010//ABC transporters	K05660	GO:0016020//membrane	GO:0000166//nucleotide binding;GO:0005524//ATP binding;GO:0016887//ATP hydrolysis activity;GO:0042626//ATPase-coupled transmembrane transporter activity;GO:0140359//ABC-type transporter activity	GO:0055085//transmembrane transport	--
ENSGALG00010016518	116	158	163	233	219	225	12.179	16.507	15.525	23.996	22.103	23.572	14.737	23.2237	0.656153	0.000153373	0.00537318	TMEM42	transmembrane protein 42 [Source:HGNC Symbol;Acc:HGNC:28444]	-	-	-	-	-	-	-	--
ENSGALG00010017587	38	20	40	58	84	82	1.916	0.987	1.685	2.611	4.004	3.354	1.52933	3.323	1.11958	0.000169775	0.00588242	MB21D2	Mab-21 domain containing 2 [Source:HGNC Symbol;Acc:HGNC:30438]	-	-	-	-	-	GO:0044877//protein-containing complex binding	-	--
ENSGALG00010030109	5	13	11	35	24	46	0.229	0.592	0.457	1.547	1.056	2.068	0.426	1.557	1.86984	0.00017481	0.0060041	FBF1	Fas binding factor 1 [Source:NCBI gene (formerly Entrezgene);Acc:770159]	-	-	-	-	GO:0000922//spindle pole;GO:0005813//centrosome;GO:0005814//centriole;GO:0043296//apical junction complex;GO:0045095//keratin filament;GO:0097539//ciliary transition fiber	-	GO:0043297//apical junction assembly;GO:0060271//cilium assembly;GO:0090162//establishment of epithelial cell polarity	--
MSTRG.7920	203	188	193	135	136	96	8.69	7.911	7.376	5.686	5.697	4.094	7.99233	5.159	-0.631525	0.000182743	0.00623799	--	unnamed protein product [Oncorhynchus mykiss]	-	-	-	-	-	-	-	--
ENSGALG00010005140	32	50	60	119	119	66	1.744	2.712	2.967	6.362	6.235	3.59	2.47433	5.39567	1.12476	0.000182807	0.00623799	DCT	dopachrome tautomerase [Source:NCBI gene (formerly Entrezgene);Acc:395775]	Metabolism;Organismal Systems;Metabolism	Global and overview maps;Endocrine system;Amino acid metabolism	ko01100//Metabolic pathways;ko04916//Melanogenesis;ko00350//Tyrosine metabolism	K01827;K01827;K01827	GO:0005737//cytoplasm;GO:0005829//cytosol;GO:0005886//plasma membrane;GO:0042470//melanosome;GO:0043231//intracellular membrane-bounded organelle	GO:0004167//dopachrome isomerase activity;GO:0016491//oxidoreductase activity	GO:0002052//positive regulation of neuroblast proliferation;GO:0006583//melanin biosynthetic process from tyrosine;GO:0007405//neuroblast proliferation;GO:0009637//response to blue light;GO:0021847//ventricular zone neuroblast division;GO:0042438//melanin biosynthetic process;GO:0043473//pigmentation;GO:0048066//developmental pigmentation;GO:0048468//cell development	--
ENSGALG00010014194	97	107	104	146	167	185	3.82	4.054	3.638	5.68	6.305	7.254	3.83733	6.413	0.740895	0.000186821	0.00632943	LRIG3	leucine rich repeats and immunoglobulin like domains 3 [Source:NCBI gene (formerly Entrezgene);Acc:417813]	-	-	-	-	-	GO:0005515//protein binding	GO:0032474//otolith morphogenesis	--
ENSGALG00010009362	25	30	31	68	63	60	4.659	5.353	5.104	11.964	11.134	11.019	5.03867	11.3723	1.17441	0.000187092	0.00632943	IL15	interleukin 15 [Source:NCBI gene (formerly Entrezgene);Acc:395258]	Environmental Information Processing;Organismal Systems	Signaling molecules and interaction;Immune system	ko04060//Cytokine-cytokine receptor interaction;ko04672//Intestinal immune network for IgA production	K05433;K05433	GO:0005576//extracellular region;GO:0005615//extracellular space;GO:0005654//nucleoplasm;GO:0005737//cytoplasm;GO:0005829//cytosol;GO:0016607//nuclear speck	GO:0005125//cytokine activity;GO:0005126//cytokine receptor binding	GO:0001779//natural killer cell differentiation;GO:0001787//natural killer cell proliferation;GO:0001866//NK T cell proliferation;GO:0006955//immune response;GO:0007260//tyrosine phosphorylation of STAT protein;GO:0030225//macrophage differentiation;GO:0032740//positive regulation of interleukin-17 production;GO:0032819//positive regulation of natural killer cell proliferation;GO:0032825//positiv…	--
ENSGALG00010029543	111	123	116	197	179	171	7.13	7.856	6.76	12.438	11.042	10.98	7.24867	11.4867	0.664173	0.000194735	0.00655982	NSUN5	NOP2/Sun RNA methyltransferase 5 [Source:HGNC Symbol;Acc:HGNC:16385]	-	-	-	-	GO:0005654//nucleoplasm;GO:0005730//nucleolus	GO:0008168//methyltransferase activity;GO:0009383//rRNA (cytosine-C5-)-methyltransferase activity	GO:0001510//RNA methylation;GO:0014003//oligodendrocyte development;GO:0021987//cerebral cortex development;GO:0022038//corpus callosum development;GO:0031641//regulation of myelination;GO:0045727//positive regulation of translation;GO:0050890//cognition;GO:0070475//rRNA base methylation	--
ENSGALG00010000145	59	63	58	17	26	33	4.146	4.405	3.697	1.172	1.756	2.314	4.08267	1.74733	-1.22436	0.000200308	0.00669037	PRODH	XP_031448019.1 proline dehydrogenase 1, mitochondrial-like [Phasianus colchicus]	Metabolism;Metabolism	Global and overview maps;Amino acid metabolism	ko01100//Metabolic pathways;ko00330//Arginine and proline metabolism	K00318;K00318	GO:0005739//mitochondrion	GO:0004657//proline dehydrogenase activity;GO:0016491//oxidoreductase activity;GO:0071949//FAD binding	GO:0006560//proline metabolic process;GO:0006562//proline catabolic process;GO:0010133//proline catabolic process to glutamate	--
ENSGALG00010025604	64	78	100	33	38	46	7.65	9.277	10.843	3.869	4.366	5.486	9.25667	4.57367	-1.01714	0.000267168	0.00854341	HVCN1	hydrogen voltage gated channel 1 [Source:NCBI gene (formerly Entrezgene);Acc:416871]	-	-	-	-	GO:0005886//plasma membrane;GO:0016020//membrane	GO:0005216//ion channel activity;GO:0030171//voltage-gated proton channel activity;GO:0042802//identical protein binding	GO:0006811//ion transport;GO:0009268//response to pH;GO:0010043//response to zinc ion;GO:0055085//transmembrane transport;GO:0071294//cellular response to zinc ion;GO:0071467//cellular response to pH;GO:1902600//proton transmembrane transport	--
ENSGALG00010012243	10	15	19	0	2	0	0.708	1.105	1.249	0	0.127	0	1.02067	0.0423333	-4.59157	0.000272013	0.00868073	pol	XP_015731928.1 uncharacterized protein LOC107320518 [Coturnix japonica]	-	-	-	-	-	GO:0003676//nucleic acid binding;GO:0004523//RNA-DNA hybrid ribonuclease activity	GO:0015074//DNA integration	--
MSTRG.506	12	20	8	50	34	37	0.811	1.367	0.574	3.272	2.326	2.786	0.917333	2.79467	1.60716	0.000281112	0.00889906	--	-	-	-	-	-	-	-	-	--
ENSGALG00010014295	30	25	43	75	78	59	0.663	0.549	0.862	1.577	1.669	1.272	0.691333	1.506	1.12327	0.000298402	0.00934972	CACNA1C	calcium voltage-gated channel subunit alpha1 C [Source:HGNC Symbol;Acc:HGNC:1390]	Environmental Information Processing;Environmental Information Processing;Organismal Systems;Organismal Systems;Organismal Systems;Organismal Systems	Signal transduction;Signal transduction;Circulatory system;Circulatory system;Endocrine system;Circulatory system	ko04020//Calcium signaling pathway;ko04010//MAPK signaling pathway;ko04261//Adrenergic signaling in cardiomyocytes;ko04270//Vascular smooth muscle contraction;ko04912//GnRH signaling pathway;ko04260//Cardiac muscle contraction	K04850;K04850;K04850;K04850;K04850;K04850	GO:0005737//cytoplasm;GO:0005886//plasma membrane;GO:0005891//voltage-gated calcium channel complex;GO:0014069//postsynaptic density;GO:0016020//membrane;GO:1990454//L-type voltage-gated calcium channel complex	GO:0005216//ion channel activity;GO:0005245//voltage-gated calcium channel activity;GO:0005516//calmodulin binding;GO:0008331//high voltage-gated calcium channel activity;GO:0051393//alpha-actinin binding;GO:0086007//voltage-gated calcium channel activity involved in cardiac muscle cell action potential;GO:0086056//voltage-gated calcium channel activity involved in AV node cell action potential	GO:0002520//immune system development;GO:0006811//ion transport;GO:0007204//positive regulation of cytosolic calcium ion concentration;GO:0007507//heart development;GO:0035115//embryonic forelimb morphogenesis;GO:0043010//camera-type eye development;GO:0055085//transmembrane transport;GO:0061337//cardiac conduction;GO:0061577//calcium ion transmembrane transport via high voltage-gated calcium cha…	--
ENSGALG00010008092	118	116	121	197	170	178	7.487	7.348	6.972	12.187	10.418	11.178	7.269	11.261	0.631506	0.000322612	0.0100315	SPIRE2	spire type actin nucleation factor 2 [Source:HGNC Symbol;Acc:HGNC:30623]	-	-	-	-	GO:0005938//cell cortex;GO:0030659//cytoplasmic vesicle membrane;GO:0032154//cleavage furrow	GO:0003779//actin binding	GO:0016192//vesicle-mediated transport;GO:0030036//actin cytoskeleton organization;GO:0036089//cleavage furrow formation;GO:0040038//polar body extrusion after meiotic divisions;GO:0045010//actin nucleation;GO:0046907//intracellular transport;GO:0051295//establishment of meiotic spindle localization;GO:0070649//formin-nucleated actin cable assembly;GO:2000781//positive regulation of double-strand…	--
ENSGALG00010024234	63	38	51	96	99	92	1.24	0.744	0.911	1.817	1.855	1.802	0.965	1.82467	0.919032	0.000325908	0.0100942	ARHGEF4	XP_040561956.1 rho guanine nucleotide exchange factor 4 isoform X1 [Gallus gallus]	Cellular Processes	Cell motility	ko04810//Regulation of actin cytoskeleton	K05769	-	GO:0005085//guanyl-nucleotide exchange factor activity;GO:0005515//protein binding	GO:0035556//intracellular signal transduction	--
ENSGALG00010006201	81	73	75	41	37	38	3.497	2.975	2.798	1.629	1.585	1.606	3.09	1.60667	-0.943536	0.000326869	0.0101041	SSTR1	somatostatin receptor 1 [Source:NCBI gene (formerly Entrezgene);Acc:771648]	Environmental Information Processing	Signaling molecules and interaction	ko04080//Neuroactive ligand-receptor interaction	K04217	GO:0005886//plasma membrane;GO:0016020//membrane;GO:0043005//neuron projection	GO:0004930//G protein-coupled receptor activity;GO:0004994//somatostatin receptor activity	GO:0007165//signal transduction;GO:0007186//G protein-coupled receptor signaling pathway;GO:0007215//glutamate receptor signaling pathway;GO:0007218//neuropeptide signaling pathway;GO:0038170//somatostatin signaling pathway;GO:0071392//cellular response to estradiol stimulus;GO:1990830//cellular response to leukemia inhibitory factor	--
MSTRG.3915	105	91	118	186	167	148	3.346	2.885	3.411	5.814	5.115	4.706	3.214	5.21167	0.697375	0.000357012	0.0108445	--	RNA-binding protein 33 isoform X6 [Gallus gallus]	-	-	-	-	-	-	-	--
MSTRG.7919	207	111	129	86	92	69	6.012	3.208	3.399	2.45	2.568	2	4.20633	2.33933	-0.846466	0.000368418	0.0111391	--	-	-	-	-	-	-	-	-	--
ENSGALG00010020284	50	45	54	90	102	83	1.254	1.167	1.208	2.228	2.435	2.085	1.20967	2.24933	0.894888	0.000406987	0.0121749	HEG1	heart development protein with EGF like domains 1 [Source:HGNC Symbol;Acc:HGNC:29227]	-	-	-	-	-	GO:0005509//calcium ion binding	-	--
ENSGALG00010004319	92	87	98	150	148	141	5.727	5.442	5.505	9.194	8.87	8.789	5.558	8.951	0.687483	0.000478948	0.0140086	TAAR1	trace amine associated receptor 1 [Source:HGNC Symbol;Acc:HGNC:17734]	Environmental Information Processing	Signaling molecules and interaction	ko04080//Neuroactive ligand-receptor interaction	K05051	GO:0016020//membrane	GO:0001594//trace-amine receptor activity;GO:0004930//G protein-coupled receptor activity;GO:0008227//G protein-coupled amine receptor activity	GO:0007186//G protein-coupled receptor signaling pathway	--
MSTRG.3504	37	28	55	70	82	89	6.895	5.192	9.298	12.796	14.69	16.55	7.12833	14.6787	1.04208	0.000599177	0.0172037	--	-	-	-	-	-	-	-	-	--
ENSGALG00010024035	149	150	144	102	95	85	6.099	6.106	5.38	4.12	3.761	3.492	5.86167	3.791	-0.628732	0.000617171	0.0176583	OSBPL5	oxysterol binding protein like 5 [Source:HGNC Symbol;Acc:HGNC:16392]	Organismal Systems	Digestive system	ko04979//Cholesterol metabolism	K20464	GO:0043231//intracellular membrane-bounded organelle;GO:0140268//endoplasmic reticulum-plasma membrane contact site	GO:0001786//phosphatidylserine binding;GO:0008289//lipid binding;GO:0015485//cholesterol binding;GO:0070273//phosphatidylinositol-4-phosphate binding;GO:0140343//phosphatidylserine transfer activity	GO:0015914//phospholipid transport	--
ENSGALG00010022560	4	7	6	26	25	18	0.389	0.677	0.529	2.477	2.334	1.745	0.531667	2.18533	2.03926	0.000626639	0.0178643	SAMD10	sterile alpha motif domain containing 10 [Source:HGNC Symbol;Acc:HGNC:16129]	-	-	-	-	-	GO:0005515//protein binding	-	--
ENSGALG00010003330	86	105	138	64	59	63	11.721	14.24	17.062	8.556	7.73	8.567	14.341	8.28433	-0.791688	0.000690072	0.0192418	HEY1	hes related family bHLH transcription factor with YRPW motif 1 [Source:HGNC Symbol;Acc:HGNC:4880]	Environmental Information Processing	Signal transduction	ko04330//Notch signaling pathway	K09091	-	GO:0000981//DNA-binding transcription factor activity, RNA polymerase II-specific;GO:0003677//DNA binding;GO:0003700//DNA-binding transcription factor activity;GO:0046983//protein dimerization activity;GO:0061629//RNA polymerase II-specific DNA-binding transcription factor binding;GO:1990837//sequence-specific double-stranded DNA binding	GO:0000122//negative regulation of transcription by RNA polymerase II;GO:0001525//angiogenesis;GO:0006355//regulation of transcription, DNA-templated;GO:0007219//Notch signaling pathway;GO:0045746//negative regulation of Notch signaling pathway;GO:0045892//negative regulation of transcription, DNA-templated;GO:2000678//negative regulation of transcription regulatory region DNA binding;GO:2000820/…	bHLH
ENSGALG00010009615	32	30	51	70	75	79	0.432	0.505	0.616	0.914	1.121	1.05	0.517667	1.02833	0.990213	0.000751501	0.0207123	GVINP1	XP_015140713.2 interferon-induced very large GTPase 1 [Gallus gallus]	-	-	-	-	-	GO:0005525//GTP binding	-	--
MSTRG.16888	7	18	9	32	26	47	0.623	1.594	0.727	2.793	2.224	4.173	0.981333	3.06333	1.64229	0.000758372	0.0207926	--	centrosome-associated protein CEP250-like [Athene cunicularia]	-	-	-	-	-	-	-	--
ENSGALG00010019236	211	251	275	167	197	117	30.066	36.006	36.331	23.122	27.331	16.904	34.1343	22.4523	-0.604358	0.000760161	0.0208054	MPG	N-methylpurine DNA glycosylase [Source:HGNC Symbol;Acc:HGNC:7211]	Genetic Information Processing	Replication and repair	ko03410//Base excision repair	K03652	GO:0005654//nucleoplasm;GO:0005829//cytosol	GO:0003677//DNA binding;GO:0003824//catalytic activity;GO:0003905//alkylbase DNA N-glycosylase activity	GO:0006284//base-excision repair	--
ENSGALG00010001966	126	122	158	97	78	73	5.284	5.233	6.128	3.893	3.402	3.252	5.54833	3.51567	-0.658256	0.000800239	0.0215654	ARHGAP6	Rho GTPase activating protein 6 [Source:HGNC Symbol;Acc:HGNC:676]	-	-	-	-	GO:0005737//cytoplasm;GO:0005829//cytosol;GO:0015629//actin cytoskeleton	GO:0005096//GTPase activator activity	GO:0007015//actin filament organization;GO:0007165//signal transduction;GO:0043087//regulation of GTPase activity;GO:0043547//positive regulation of GTPase activity;GO:0048041//focal adhesion assembly;GO:0051497//negative regulation of stress fiber assembly;GO:0051895//negative regulation of focal adhesion assembly	--
ENSGALG00010002438	11	15	8	28	36	35	0.673	0.838	0.444	1.31	1.852	1.865	0.651667	1.67567	1.36253	0.000825412	0.0220927	RARB	retinoic acid receptor beta [Source:NCBI gene (formerly Entrezgene);Acc:396266]	Human Diseases;Human Diseases;Human Diseases;Human Diseases	Cancer: overview;Cancer: specific types;Cancer: specific types;Cancer: specific types	ko05200//Pathways in cancer;ko05226//Gastric cancer;ko05223//Non-small cell lung cancer;ko05222//Small cell lung cancer	K08528;K08528;K08528;K08528	GO:0005634//nucleus;GO:0005654//nucleoplasm	GO:0003677//DNA binding;GO:0003700//DNA-binding transcription factor activity;GO:0004879//nuclear receptor activity;GO:0008270//zinc ion binding;GO:0043565//sequence-specific DNA binding;GO:0046872//metal ion binding;GO:1990837//sequence-specific double-stranded DNA binding	GO:0000122//negative regulation of transcription by RNA polymerase II;GO:0001657//ureteric bud development;GO:0002068//glandular epithelial cell development;GO:0003417//growth plate cartilage development;GO:0006351//transcription, DNA-templated;GO:0006355//regulation of transcription, DNA-templated;GO:0006915//apoptotic process;GO:0008283//cell population proliferation;GO:0012501//programmed cell…	THR-like
ENSGALG00010017576	112	87	85	52	47	60	3.258	2.086	2.055	1.139	1.207	1.464	2.46633	1.27	-0.957539	0.000839461	0.0224149	AKAP5	XP_025006785.2 A-kinase anchor protein 5 [Gallus gallus]	-	-	-	-	GO:0005886//plasma membrane	GO:0005516//calmodulin binding;GO:0008179//adenylate cyclase binding	GO:0045762//positive regulation of adenylate cyclase activity	--
ENSGALG00010019285	45	65	48	105	100	80	8.24	12.231	7.87	19.668	17.912	14.414	9.447	17.3313	0.875454	0.0008501	0.0226034	BATF3	basic leucine zipper ATF-like transcription factor 3 [Source:HGNC Symbol;Acc:HGNC:28915]	Human Diseases	Cancer: overview	ko05235//PD-L1 expression and PD-1 checkpoint pathway in cancer	K09034	GO:0005634//nucleus;GO:0005654//nucleoplasm;GO:0005730//nucleolus;GO:0005829//cytosol;GO:0090575//RNA polymerase II transcription regulator complex	GO:0000978//RNA polymerase II cis-regulatory region sequence-specific DNA binding;GO:0000981//DNA-binding transcription factor activity, RNA polymerase II-specific;GO:0001227//DNA-binding transcription repressor activity, RNA polymerase II-specific;GO:0003677//DNA binding;GO:0003700//DNA-binding transcription factor activity;GO:1990837//sequence-specific double-stranded DNA binding	GO:0000122//negative regulation of transcription by RNA polymerase II;GO:0006355//regulation of transcription, DNA-templated;GO:0006357//regulation of transcription by RNA polymerase II;GO:0009615//response to virus;GO:0043011//myeloid dendritic cell differentiation;GO:0097028//dendritic cell differentiation	TF_bZIP
ENSGALG00010003518	11	16	21	0	4	3	0.786	1.137	1.36	0	0.275	0.214	1.09433	0.163	-2.74711	0.000868166	0.0230028	CYP7A1	cytochrome P450 family 7 subfamily A member 1 [Source:NCBI gene (formerly Entrezgene);Acc:414834]	Metabolism;Organismal Systems;Metabolism;Metabolism	Global and overview maps;Endocrine system;Lipid metabolism;Lipid metabolism	ko01100//Metabolic pathways;ko03320//PPAR signaling pathway;ko00140//Steroid hormone biosynthesis;ko00120//Primary bile acid biosynthesis	K00489;K00489;K00489;K00489	-	GO:0004497//monooxygenase activity;GO:0005506//iron ion binding;GO:0008123//cholesterol 7-alpha-monooxygenase activity;GO:0016705//oxidoreductase activity, acting on paired donors, with incorporation or reduction of molecular oxygen;GO:0020037//heme binding	GO:0006699//bile acid biosynthetic process;GO:0006707//cholesterol catabolic process;GO:0042632//cholesterol homeostasis;GO:0070857//regulation of bile acid biosynthetic process;GO:0071333//cellular response to glucose stimulus	--
ENSGALG00010025666	196	144	188	83	136	110	7.054	5.188	6.175	2.914	4.694	4.018	6.139	3.87533	-0.663683	0.000872668	0.0230814	CUX2	cut like homeobox 2 [Source:HGNC Symbol;Acc:HGNC:19347]	-	-	-	-	GO:0005634//nucleus	GO:0000977//RNA polymerase II transcription regulatory region sequence-specific DNA binding;GO:0000978//RNA polymerase II cis-regulatory region sequence-specific DNA binding;GO:0000981//DNA-binding transcription factor activity, RNA polymerase II-specific;GO:0001227//DNA-binding transcription repressor activity, RNA polymerase II-specific;GO:0003677//DNA binding;GO:0043565//sequence-specific DNA …	GO:0000122//negative regulation of transcription by RNA polymerase II;GO:0006355//regulation of transcription, DNA-templated;GO:0007614//short-term memory;GO:0010628//positive regulation of gene expression;GO:0045892//negative regulation of transcription, DNA-templated;GO:0050775//positive regulation of dendrite morphogenesis;GO:0050890//cognition;GO:0051965//positive regulation of synapse assemb…	CUT
ENSGALG00010005070	197	169	182	123	142	85	14.353	12.242	12.31	9.108	10.331	6.38	12.9683	8.60633	-0.591522	0.000915725	0.0240177	ALB	albumin [Source:NCBI gene (formerly Entrezgene);Acc:396197]	Organismal Systems	Endocrine system	ko04918//Thyroid hormone synthesis	K16141	GO:0005576//extracellular region;GO:0005615//extracellular space;GO:0005737//cytoplasm;GO:0005783//endoplasmic reticulum;GO:0005794//Golgi apparatus;GO:0032991//protein-containing complex;GO:0070062//extracellular exosome	GO:0003677//DNA binding;GO:0005504//fatty acid binding;GO:0015643//toxic substance binding;GO:0019825//oxygen binding;GO:0030170//pyridoxal phosphate binding;GO:0042802//identical protein binding;GO:0051087//chaperone binding;GO:0140272//exogenous protein binding;GO:1903981//enterobactin binding	GO:0009267//cellular response to starvation;GO:0043066//negative regulation of apoptotic process;GO:0051659//maintenance of mitochondrion location	--
ENSGALG00010010871	22	16	18	2	7	2	1.442	1.043	1.018	0.112	0.387	0.131	1.16767	0.21	-2.47517	0.000916037	0.0240177	GCNT2	glucosaminyl (N-acetyl) transferase 2 (I blood group) [Source:HGNC Symbol;Acc:HGNC:4204]	Metabolism;Metabolism	Global and overview maps;Glycan biosynthesis and metabolism	ko01100//Metabolic pathways;ko00601//Glycosphingolipid biosynthesis - lacto and neolacto series	K00742;K00742	GO:0000139//Golgi membrane;GO:0005794//Golgi apparatus;GO:0016020//membrane	GO:0008109//N-acetyllactosaminide beta-1,6-N-acetylglucosaminyltransferase activity;GO:0008375//acetylglucosaminyltransferase activity;GO:0016740//transferase activity;GO:0016757//glycosyltransferase activity	GO:0006486//protein glycosylation;GO:0007179//transforming growth factor beta receptor signaling pathway;GO:0010608//posttranscriptional regulation of gene expression;GO:0010718//positive regulation of epithelial to mesenchymal transition;GO:0010812//negative regulation of cell-substrate adhesion;GO:0030335//positive regulation of cell migration;GO:0034116//positive regulation of heterotypic cell…	--
ENSGALG00010008142	153	174	222	123	112	123	12.776	15.296	17.903	10.879	9.186	10.454	15.325	10.173	-0.591142	0.000916244	0.0240177	CD247	CD247 molecule [Source:NCBI gene (formerly Entrezgene);Acc:395911]	Human Diseases;Organismal Systems;Human Diseases;Organismal Systems;Organismal Systems;Organismal Systems;Human Diseases;Human Diseases	Infectious disease: viral;Immune system;Infectious disease: viral;Immune system;Immune system;Immune system;Cancer: overview;Infectious disease: parasitic	ko05169//Epstein-Barr virus infection;ko04650//Natural killer cell mediated cytotoxicity;ko05170//Human immunodeficiency virus 1 infection;ko04660//T cell receptor signaling pathway;ko04659//Th17 cell differentiation;ko04658//Th1 and Th2 cell differentiation;ko05235//PD-L1 expression and PD-1 checkpoint pathway in cancer;ko05142//Chagas disease	K06453;K06453;K06453;K06453;K06453;K06453;K06453;K06453	GO:0005737//cytoplasm;GO:0005794//Golgi apparatus;GO:0005886//plasma membrane;GO:0016020//membrane;GO:0033001//Fc-gamma receptor III complex;GO:0042101//T cell receptor complex;GO:0042105//alpha-beta T cell receptor complex	GO:0004888//transmembrane signaling receptor activity;GO:0042802//identical protein binding;GO:0042803//protein homodimerization activity;GO:0046982//protein heterodimerization activity;GO:1990782//protein tyrosine kinase binding	GO:0007166//cell surface receptor signaling pathway;GO:0038094//Fc-gamma receptor signaling pathway;GO:0050852//T cell receptor signaling pathway;GO:0065003//protein-containing complex assembly;GO:2000010//positive regulation of protein localization to cell surface	--
ENSGALG00010012829	56	59	99	49	26	21	4.071	4.268	6.528	3.494	1.817	1.523	4.95567	2.278	-1.12131	0.00100312	0.0258825	RGS5	regulator of G protein signaling 5 [Source:HGNC Symbol;Acc:HGNC:10001]	-	-	-	-	GO:0005737//cytoplasm;GO:0005829//cytosol;GO:0043231//intracellular membrane-bounded organelle	-	-	--
ENSGALG00010018390	29	32	30	13	10	8	1.127	1.216	1.085	0.508	0.374	0.322	1.14267	0.401333	-1.50953	0.00105566	0.0270792	SLC12A1	solute carrier family 12 member 1 [Source:HGNC Symbol;Acc:HGNC:10910]	-	-	-	-	GO:0016020//membrane;GO:0070062//extracellular exosome	GO:0008511//sodium:potassium:chloride symporter activity;GO:0015377//cation:chloride symporter activity;GO:0022857//transmembrane transporter activity	GO:0006811//ion transport;GO:0055085//transmembrane transport	--
ENSGALG00010011273	39	32	27	60	79	58	2.092	1.007	1.177	2.044	2.754	2.295	1.42533	2.36433	0.730134	0.00106079	0.0270792	RUNX1T1	RUNX1 translocation partner 1 [Source:NCBI gene (formerly Entrezgene);Acc:395503]	Human Diseases;Human Diseases;Human Diseases	Cancer: overview;Cancer: overview;Cancer: specific types	ko05202//Transcriptional misregulation in cancer;ko05200//Pathways in cancer;ko05221//Acute myeloid leukemia	K10053;K10053;K10053	GO:0005634//nucleus;GO:0005654//nucleoplasm	GO:0003714//transcription corepressor activity	GO:0006351//transcription, DNA-templated;GO:0045892//negative regulation of transcription, DNA-templated	--
ENSGALG00010021215	42	39	39	11	11	24	1.289	1.205	1.086	0.343	0.328	0.756	1.19333	0.475667	-1.32697	0.00108322	0.0274351	SH3PXD2A	SH3 and PX domains 2A [Source:HGNC Symbol;Acc:HGNC:23664]	-	-	-	-	GO:0002102//podosome;GO:0005737//cytoplasm;GO:0042995//cell projection	GO:0002020//protease binding;GO:0005515//protein binding;GO:0005546//phosphatidylinositol-4,5-bisphosphate binding;GO:0010314//phosphatidylinositol-5-phosphate binding;GO:0016176//superoxide-generating NADPH oxidase activator activity;GO:0032266//phosphatidylinositol-3-phosphate binding;GO:0035091//phosphatidylinositol binding;GO:0043325//phosphatidylinositol-3,4-bisphosphate binding;GO:0070273//…	GO:0006801//superoxide metabolic process;GO:0042554//superoxide anion generation;GO:0072593//reactive oxygen species metabolic process;GO:0072675//osteoclast fusion	--
MSTRG.3842	121	125	176	82	91	89	8.473	8.71	11.181	5.632	6.126	6.219	9.45467	5.99233	-0.657909	0.00116879	0.029063	--	-	-	-	-	-	-	-	-	--
ENSGALG00010016766	73	94	96	46	58	44	5.843	7.737	6.989	3.81	4.494	3.522	6.85633	3.942	-0.798509	0.00141948	0.0342696	AOAH	acyloxyacyl hydrolase [Source:HGNC Symbol;Acc:HGNC:548]	-	-	-	-	-	GO:0005509//calcium ion binding;GO:0016788//hydrolase activity, acting on ester bonds;GO:0050528//acyloxyacyl hydrolase activity	GO:0006631//fatty acid metabolic process;GO:0008653//lipopolysaccharide metabolic process;GO:0009104//lipopolysaccharide catabolic process;GO:0050728//negative regulation of inflammatory response	--
ENSGALG00010004116	113	105	105	148	146	199	6.11	5.65	5.15	7.85	7.589	10.737	5.63667	8.72533	0.630368	0.00144904	0.0348378	SPRY1	sprouty RTK signaling antagonist 1 [Source:NCBI gene (formerly Entrezgene);Acc:395583]	-	-	-	-	GO:0005654//nucleoplasm;GO:0005794//Golgi apparatus;GO:0005829//cytosol;GO:0016020//membrane	-	GO:0000132//establishment of mitotic spindle orientation;GO:0001656//metanephros development;GO:0001657//ureteric bud development;GO:0001759//organ induction;GO:0007275//multicellular organism development;GO:0008285//negative regulation of cell population proliferation;GO:0009966//regulation of signal transduction;GO:0010719//negative regulation of epithelial to mesenchymal transition;GO:0030512/…	--
ENSGALG00010024773	151	109	119	214	202	156	17.433	12.522	12.463	24.234	22.417	17.971	14.1393	21.5407	0.607349	0.00157287	0.0372318	APOA1	apolipoprotein AI [Source:NCBI gene (formerly Entrezgene);Acc:396536]	Organismal Systems	Endocrine system	ko03320//PPAR signaling pathway	K08757	GO:0005576//extracellular region;GO:0005615//extracellular space;GO:0030139//endocytic vesicle;GO:0031410//cytoplasmic vesicle;GO:0034361//very-low-density lipoprotein particle;GO:0034364//high-density lipoprotein particle;GO:0034366//spherical high-density lipoprotein particle	GO:0001540//amyloid-beta binding;GO:0005102//signaling receptor binding;GO:0005319//lipid transporter activity;GO:0005515//protein binding;GO:0005543//phospholipid binding;GO:0008035//high-density lipoprotein particle binding;GO:0008289//lipid binding;GO:0015485//cholesterol binding;GO:0019899//enzyme binding;GO:0031072//heat shock protein binding;GO:0034190//apolipoprotein receptor binding;GO:00…	GO:0001932//regulation of protein phosphorylation;GO:0001935//endothelial cell proliferation;GO:0002719//negative regulation of cytokine production involved in immune response;GO:0006629//lipid metabolic process;GO:0006644//phospholipid metabolic process;GO:0006656//phosphatidylcholine biosynthetic process;GO:0006695//cholesterol biosynthetic process;GO:0006869//lipid transport;GO:0007186//G prot…	--
MSTRG.17009	61	48	113	38	38	31	8.041	6.303	13.537	4.912	4.755	4.025	9.29367	4.564	-1.02595	0.00169355	0.0396124	--	-	-	-	-	-	-	-	-	--
ENSGALG00010018601	24	33	47	64	65	74	1.816	2.604	3.297	5.108	4.932	5.589	2.57233	5.20967	1.01811	0.00182258	0.0420687	CPNE4	copine 4 [Source:HGNC Symbol;Acc:HGNC:2317]	-	-	-	-	GO:0005886//plasma membrane	GO:0005544//calcium-dependent phospholipid binding	GO:0071277//cellular response to calcium ion	--
ENSGALG00010027107	156	161	169	249	251	189	5.06	4.986	4.718	8.525	8.005	5.82	4.92133	7.45	0.598191	0.00192726	0.0439065	KIF21B	kinesin family member 21B [Source:HGNC Symbol;Acc:HGNC:29442]	-	-	-	-	-	GO:0003777//microtubule motor activity;GO:0005515//protein binding;GO:0005524//ATP binding;GO:0008017//microtubule binding	GO:0007018//microtubule-based movement	--
ENSGALG00010021202	84	81	78	48	39	52	5.722	5.393	4.732	3.149	2.507	3.47	5.28233	3.042	-0.796155	0.00206168	0.0462996	UROC1	urocanate hydratase 1 [Source:HGNC Symbol;Acc:HGNC:26444]	Metabolism;Metabolism	Global and overview maps;Amino acid metabolism	ko01100//Metabolic pathways;ko00340//Histidine metabolism	K01712;K01712	GO:0005829//cytosol	GO:0016153//urocanate hydratase activity	GO:0006548//histidine catabolic process	--
ENSGALG00010001468	57	36	42	87	87	69	2.369	1.489	1.584	3.547	3.476	2.862	1.814	3.295	0.861104	0.00208035	0.0466525	ANOS1	anosmin 1 [Source:NCBI gene (formerly Entrezgene);Acc:396395]	-	-	-	-	GO:0005576//extracellular region;GO:0009986//cell surface	GO:0004867//serine-type endopeptidase inhibitor activity;GO:0005515//protein binding;GO:0030414//peptidase inhibitor activity	GO:0007155//cell adhesion;GO:0010466//negative regulation of peptidase activity;GO:0030182//neuron differentiation	--
ENSGALG00010021793	150	117	164	89	91	100	5.604	4.577	5.685	2.957	3.336	3.587	5.28867	3.29333	-0.683356	0.00209454	0.0468375	ARHGEF1	XP_004942977.2 uncharacterized protein ARHGEF1 isoform X1 [Gallus gallus]	-	-	-	-	-	GO:0005085//guanyl-nucleotide exchange factor activity	-	--

## Sheet: Table S8
Table S8. Detailed information of differentially expressed genes which selected by RNA-seq data (NC vs SO+PA).
id	NC-1_count	NC-2_count	NC-3_count	SO+PA-1_count	SO+PA-2_count	SO+PA-3_count	NC-1_tpm	NC-2_tpm	NC-3_tpm	SO+PA-1_tpm	SO+PA-2_tpm	SO+PA-3_tpm	NC_mean	SO+PA_mean	log2(fc)	PValue	FDR	Symbol	Description	KEGG_A_class	KEGG_B_class	Pathway	K_ID	GO Component	GO Function	GO Process	TF_family
ENSGALG00010016030	2525	2590	2987	7992	7688	9648	165.135	168.551	177.213	532.491	483.164	626.875	170.3	547.51	1.68481	3.11e-81	4.9e-77	TGM4	transglutaminase 4 [Source:NCBI gene (formerly Entrezgene);Acc:420706]	-	-	-	-	GO:0005737//cytoplasm;GO:0005794//Golgi apparatus;GO:0062023//collagen-containing extracellular matrix	GO:0003810//protein-glutamine gamma-glutamyltransferase activity;GO:0046872//metal ion binding	GO:0018149//peptide cross-linking	--
ENSGALG00010029687	349	320	392	1206	1248	1363	23.468	21.411	23.912	82.617	80.642	91.055	22.9303	84.7713	1.88632	5.04e-76	3.97e-72	SLC16A5	solute carrier family 16 member 5 [Source:HGNC Symbol;Acc:HGNC:10926]	-	-	-	-	-	GO:0022857//transmembrane transporter activity	GO:0055085//transmembrane transport	--
ENSGALG00010017603	9061	8578	9412	17244	17525	17429	534.841	503.834	503.985	1036.97	994.053	1022.09	514.22	1017.7	0.984859	3.14e-68	1.65e-64	CYP3A5	cytochrome P450 family 3 subfamily A member 5 [Source:NCBI gene (formerly Entrezgene);Acc:414832]	Metabolism;Metabolism;Metabolism;Metabolism	Global and overview maps;Metabolism of cofactors and vitamins;Lipid metabolism;Lipid metabolism	ko01100//Metabolic pathways;ko00830//Retinol metabolism;ko00140//Steroid hormone biosynthesis;ko00591//Linoleic acid metabolism	K07424;K07424;K07424;K07424	-	GO:0004497//monooxygenase activity;GO:0005506//iron ion binding;GO:0016705//oxidoreductase activity, acting on paired donors, with incorporation or reduction of molecular oxygen;GO:0016712//oxidoreductase activity, acting on paired donors, with incorporation or reduction of molecular oxygen, reduced flavin or flavoprotein as one donor, and incorporation of one atom of oxygen;GO:0020037//heme bind…	-	--
ENSGALG00010002741	10927	11184	11411	19883	20264	20895	461.473	469.99	437.15	855.407	822.33	876.688	456.204	851.475	0.900284	3.26e-64	1.29e-60	PDK4	pyruvate dehydrogenase kinase 4 [Source:NCBI gene (formerly Entrezgene);Acc:420570]	Human Diseases	Cardiovascular disease	ko05415//Diabetic cardiomyopathy	K00898	GO:0005739//mitochondrion;GO:0005759//mitochondrial matrix	GO:0000166//nucleotide binding;GO:0004672//protein kinase activity;GO:0004740//pyruvate dehydrogenase (acetyl-transferring) kinase activity;GO:0005524//ATP binding;GO:0016301//kinase activity;GO:0016740//transferase activity	GO:0006468//protein phosphorylation;GO:0006885//regulation of pH;GO:0008286//insulin receptor signaling pathway;GO:0009267//cellular response to starvation;GO:0010510//regulation of acetyl-CoA biosynthetic process from pyruvate;GO:0010565//regulation of cellular ketone metabolic process;GO:0010906//regulation of glucose metabolic process;GO:0016310//phosphorylation;GO:0042304//regulation of fatty…	--
ENSGALG00010024761	406	426	403	1370	1393	1903	27.822	29.1	25.111	95.863	91.847	129.851	27.3443	105.854	1.95276	3.18e-60	1e-56	OSGIN1	N-terminal EF-hand calcium binding protein 2 [Source:HGNC Symbol;Acc:HGNC:23746]	-	-	-	-	GO:0005886//plasma membrane	GO:0005509//calcium ion binding;GO:0031687//A2A adenosine receptor binding;GO:0031802//type 5 metabotropic glutamate receptor binding	GO:0060168//positive regulation of adenosine receptor signaling pathway;GO:0070374//positive regulation of ERK1 and ERK2 cascade;GO:1900451//positive regulation of glutamate receptor signaling pathway;GO:1904021//negative regulation of G protein-coupled receptor internalization;GO:1905477//positive regulation of protein localization to membrane	--
ENSGALG00010014764	1358	1404	1393	566	548	471	124.926	125.227	109.306	49.075	43.266	43.184	119.82	45.175	-1.40727	6.71e-54	1.76e-50	SULT3A1	NP_001264933.1 sulfotransferase family 3A, member 1-like [Gallus gallus]	-	-	-	-	GO:0005737//cytoplasm	GO:0008146//sulfotransferase activity;GO:0016740//transferase activity	GO:0051923//sulfation	--
ENSGALG00010003382	5340	5233	5762	9481	10107	10543	284.419	277.228	278.522	514.084	517.25	557.883	280.056	529.739	0.919565	2.92e-45	6.57e-42	ASNS	asparagine synthetase (glutamine-hydrolyzing) [Source:NCBI gene (formerly Entrezgene);Acc:420574]	Metabolism;Metabolism;Metabolism	Global and overview maps;Global and overview maps;Amino acid metabolism	ko01100//Metabolic pathways;ko01230//Biosynthesis of amino acids;ko00250//Alanine, aspartate and glutamate metabolism	K01953;K01953;K01953	GO:0005829//cytosol	GO:0000166//nucleotide binding;GO:0004066//asparagine synthase (glutamine-hydrolyzing) activity;GO:0005524//ATP binding;GO:0016874//ligase activity	GO:0006529//asparagine biosynthetic process;GO:0006541//glutamine metabolic process;GO:0006807//nitrogen compound metabolic process;GO:0008652//cellular amino acid biosynthetic process;GO:0042149//cellular response to glucose starvation;GO:0043066//negative regulation of apoptotic process;GO:0045931//positive regulation of mitotic cell cycle;GO:0070981//L-asparagine biosynthetic process	--
ENSGALG00010027751	828	769	909	1759	1765	1919	44.608	41.225	44.425	96.544	91.375	102.712	43.4193	96.877	1.15782	7.67e-41	1.51e-37	ANGPTL4	angiopoietin like 4 [Source:HGNC Symbol;Acc:HGNC:16039]	Organismal Systems	Endocrine system	ko03320//PPAR signaling pathway	K08767	GO:0005576//extracellular region;GO:0005615//extracellular space	GO:0004857//enzyme inhibitor activity;GO:0042802//identical protein binding	GO:0043066//negative regulation of apoptotic process;GO:0043335//protein unfolding;GO:0051005//negative regulation of lipoprotein lipase activity;GO:0070328//triglyceride homeostasis;GO:0072577//endothelial cell apoptotic process;GO:2000352//negative regulation of endothelial cell apoptotic process	--
ENSGALG00010011448	7275	7178	8256	13260	13304	13046	1363.03	1473.63	1400.25	2696.49	2356.36	2517.34	1412.3	2523.4	0.837318	1.34e-37	2.36e-34	AvBD10	avian beta-defensin 10 [Source:NCBI gene (formerly Entrezgene);Acc:414341]	-	-	-	-	GO:0005576//extracellular region;GO:0005615//extracellular space	GO:0031731//CCR6 chemokine receptor binding	GO:0002227//innate immune response in mucosa;GO:0006952//defense response;GO:0042742//defense response to bacterium;GO:0050829//defense response to Gram-negative bacterium;GO:0050830//defense response to Gram-positive bacterium;GO:0050832//defense response to fungus	--
ENSGALG00010011657	1390	1235	1406	2478	2503	2642	57.829	49.911	53.808	101.232	97.765	108.515	53.8493	102.504	0.92868	1.33e-35	2.1e-32	ALDH1L2	aldehyde dehydrogenase 1 family member L2 [Source:HGNC Symbol;Acc:HGNC:26777]	Metabolism;Metabolism	Global and overview maps;Metabolism of cofactors and vitamins	ko01100//Metabolic pathways;ko00670//One carbon pool by folate	K00289;K00289	GO:0005654//nucleoplasm;GO:0005737//cytoplasm;GO:0005739//mitochondrion	GO:0003824//catalytic activity;GO:0016155//formyltetrahydrofolate dehydrogenase activity;GO:0016491//oxidoreductase activity;GO:0016620//oxidoreductase activity, acting on the aldehyde or oxo group of donors, NAD or NADP as acceptor;GO:0016742//hydroxymethyl-, formyl- and related transferase activity	GO:0006635//fatty acid beta-oxidation;GO:0006730//one-carbon metabolic process;GO:0006740//NADPH regeneration;GO:0009058//biosynthetic process;GO:0009258//10-formyltetrahydrofolate catabolic process;GO:0046655//folic acid metabolic process	--
ENSGALG00010011306	4635	5090	5234	8591	8663	9748	405.985	443.757	419.024	770.921	728.549	849.838	422.922	783.103	0.88881	2.28e-35	3.26e-32	ECI2	enoyl-CoA delta isomerase 2 [Source:HGNC Symbol;Acc:HGNC:14601]	Cellular Processes;Metabolism	Transport and catabolism;Lipid metabolism	ko04146//Peroxisome;ko00071//Fatty acid degradation	K13239;K13239	GO:0005739//mitochondrion;GO:0005777//peroxisome;GO:0043231//intracellular membrane-bounded organelle	GO:0000062//fatty-acyl-CoA binding;GO:0003824//catalytic activity	-	--
ENSGALG00010002667	759	768	925	233	296	177	39.387	39.658	43.545	12.318	14.761	9.125	40.8633	12.068	-1.75962	2.54e-35	3.34e-32	ANG	XP_021252952.1 ribonuclease CL2 [Numida meleagris]	Human Diseases	Neurodegenerative disease	ko05014//Amyotrophic lateral sclerosis	K16631	-	GO:0003676//nucleic acid binding	-	--
ENSGALG00010016168	4786	4646	5353	8985	9374	11228	213.24	203.176	214.693	416.374	410.185	509.867	210.37	445.475	1.08242	1.42e-34	1.72e-31	PLIN2	perilipin 2 [Source:NCBI gene (formerly Entrezgene);Acc:427237]	Organismal Systems	Endocrine system	ko03320//PPAR signaling pathway	K17284	GO:0005634//nucleus;GO:0005737//cytoplasm;GO:0005811//lipid droplet;GO:0005829//cytosol;GO:0005886//plasma membrane	-	GO:0015909//long-chain fatty acid transport;GO:0019915//lipid storage;GO:0042149//cellular response to glucose starvation;GO:1905691//lipid droplet disassembly	--
MSTRG.10515	767	896	838	307	366	284	35.592	41.373	35.277	14.514	16.321	13.093	37.414	14.6427	-1.3534	1.06e-33	1.19e-30	--	-	-	-	-	-	-	-	-	--
ENSGALG00010028515	478	453	488	1041	987	988	51.982	48.961	48.218	115.149	102.99	106.59	49.7203	108.243	1.12237	4.49e-33	4.72e-30	--	XP_040546817.1 scale keratin-like isoform X1 [Gallus gallus]	-	-	-	-	GO:0005882//intermediate filament	GO:0005200//structural constituent of cytoskeleton	-	--
ENSGALG00010028626	2899	2689	2893	4578	4658	4940	93.298	86.288	84.532	149.816	143.954	157.036	88.0393	150.269	0.771324	4.49e-32	4.43e-29	CRAT	carnitine O-acetyltransferase [Source:HGNC Symbol;Acc:HGNC:2342]	Cellular Processes	Transport and catabolism	ko04146//Peroxisome	K00624	GO:0005739//mitochondrion;GO:0005777//peroxisome	GO:0003997//acyl-CoA oxidase activity;GO:0004092//carnitine O-acetyltransferase activity;GO:0016746//acyltransferase activity	GO:0019254//carnitine metabolic process, CoA-linked;GO:0033540//fatty acid beta-oxidation using acyl-CoA oxidase;GO:0046459//short-chain fatty acid metabolic process;GO:0051791//medium-chain fatty acid metabolic process	--
ENSGALG00010005518	776	795	841	1475	1607	1806	46.581	41.862	43.712	82.919	86.745	103.281	44.0517	90.9817	1.04638	3.32e-30	3.08e-27	HPGDS	hematopoietic prostaglandin D synthase [Source:NCBI gene (formerly Entrezgene);Acc:395863]	Metabolism;Metabolism;Metabolism;Metabolism;Metabolism	Global and overview maps;Lipid metabolism;Metabolism of other amino acids;Xenobiotics biodegradation and metabolism;Xenobiotics biodegradation and metabolism	ko01100//Metabolic pathways;ko00590//Arachidonic acid metabolism;ko00480//Glutathione metabolism;ko00980//Metabolism of xenobiotics by cytochrome P450;ko00982//Drug metabolism - cytochrome P450	K04097;K04097;K04097;K04097;K04097	GO:0005654//nucleoplasm;GO:0005737//cytoplasm;GO:0005829//cytosol;GO:0043231//intracellular membrane-bounded organelle	GO:0000287//magnesium ion binding;GO:0004364//glutathione transferase activity;GO:0004667//prostaglandin-D synthase activity;GO:0005509//calcium ion binding;GO:0016740//transferase activity;GO:0016853//isomerase activity;GO:0042803//protein homodimerization activity	GO:0001516//prostaglandin biosynthetic process;GO:0006629//lipid metabolic process;GO:0006631//fatty acid metabolic process;GO:0006633//fatty acid biosynthetic process;GO:0006693//prostaglandin metabolic process;GO:2000255//negative regulation of male germ cell proliferation	--
ENSGALG00010013005	2256	2249	2496	3976	3790	3962	78.681	77.249	78.629	139.744	125.821	136.504	78.1863	134.023	0.777492	9.67e-30	8.48e-27	SLC40A1	solute carrier family 40 member 1 [Source:NCBI gene (formerly Entrezgene);Acc:423984]	Cellular Processes	Cell growth and death	ko04216//Ferroptosis	K14685	GO:0005654//nucleoplasm;GO:0005829//cytosol;GO:0005886//plasma membrane;GO:0008021//synaptic vesicle;GO:0016020//membrane;GO:0016323//basolateral plasma membrane	GO:0005381//iron ion transmembrane transporter activity;GO:0015093//ferrous iron transmembrane transporter activity;GO:0017046//peptide hormone binding;GO:0042802//identical protein binding	GO:0002260//lymphocyte homeostasis;GO:0003158//endothelium development;GO:0006366//transcription by RNA polymerase II;GO:0006811//ion transport;GO:0006826//iron ion transport;GO:0006879//cellular iron ion homeostasis;GO:0006915//apoptotic process;GO:0034395//regulation of transcription from RNA polymerase II promoter in response to iron;GO:0034755//iron ion transmembrane transport;GO:0043066//neg…	--
ENSGALG00010007698	103	110	102	365	315	396	3.518	3.738	3.16	12.699	10.338	13.436	3.472	12.1577	1.80803	2.86e-29	2.38e-26	ADAMTS18	ADAM metallopeptidase with thrombospondin type 1 motif 18 [Source:HGNC Symbol;Acc:HGNC:17110]	-	-	-	-	-	GO:0004222//metalloendopeptidase activity;GO:0008237//metallopeptidase activity	GO:0001654//eye development;GO:0006508//proteolysis;GO:0030198//extracellular matrix organization;GO:0090331//negative regulation of platelet aggregation	--
ENSGALG00010009562	2547	2543	2877	4511	4567	5234	181.908	184.53	188.289	335.099	317.043	376.717	184.909	342.953	0.891195	5.63e-29	4.44e-26	HADHB	hydroxyacyl-CoA dehydrogenase/3-ketoacyl-CoA thiolase/enoyl-CoA hydratase (trifunctional protein), beta subunit [Source:NCBI gene (formerly Entrezgene);Acc:421995]	Metabolism;Metabolism;Metabolism;Metabolism;Metabolism	Global and overview maps;Global and overview maps;Amino acid metabolism;Lipid metabolism;Lipid metabolism	ko01100//Metabolic pathways;ko01212//Fatty acid metabolism;ko00280//Valine, leucine and isoleucine degradation;ko00071//Fatty acid degradation;ko00062//Fatty acid elongation	K07509;K07509;K07509;K07509;K07509	GO:0005739//mitochondrion;GO:0005741//mitochondrial outer membrane;GO:0005743//mitochondrial inner membrane;GO:0005783//endoplasmic reticulum;GO:0016507//mitochondrial fatty acid beta-oxidation multienzyme complex;GO:0042645//mitochondrial nucleoid	GO:0003985//acetyl-CoA C-acetyltransferase activity;GO:0003988//acetyl-CoA C-acyltransferase activity;GO:0016740//transferase activity;GO:0016746//acyltransferase activity;GO:0016747//acyltransferase activity, transferring groups other than amino-acyl groups;GO:0106222//long noncoding RNA binding	GO:0006635//fatty acid beta-oxidation;GO:0010467//gene expression;GO:0071222//cellular response to lipopolysaccharide	--
ENSGALG00010014104	104548	105112	111743	66717	72289	63241	4757.65	4759.72	4612.95	3093.09	3161.2	2859.18	4710.11	3037.82	-0.632723	8.81e-29	6.62e-26	ALDH1A1	aldehyde dehydrogenase 1 family member A1 [Source:NCBI gene (formerly Entrezgene);Acc:395264]	Metabolism;Metabolism	Global and overview maps;Metabolism of cofactors and vitamins	ko01100//Metabolic pathways;ko00830//Retinol metabolism	K07249;K07249	GO:0005829//cytosol	GO:0004029//aldehyde dehydrogenase (NAD+) activity;GO:0016491//oxidoreductase activity;GO:0016620//oxidoreductase activity, acting on the aldehyde or oxo group of donors, NAD or NADP as acceptor;GO:0018479//benzaldehyde dehydrogenase (NAD+) activity;GO:0106373//3-deoxyglucosone dehydrogenase activity	GO:0030392//fructosamine catabolic process;GO:0110095//cellular detoxification of aldehyde	--
ENSGALG00010019785	5234	5224	5372	8028	8071	8858	288.393	285.816	267.63	449.464	422.386	484.707	280.613	452.186	0.688333	1.51e-28	1.08e-25	ACSL5	acyl-CoA synthetase long-chain family member 5 [Source:NCBI gene (formerly Entrezgene);Acc:423896]	Metabolism;Cellular Processes;Organismal Systems;Organismal Systems;Metabolism;Metabolism;Cellular Processes;Metabolism	Global and overview maps;Transport and catabolism;Endocrine system;Endocrine system;Global and overview maps;Lipid metabolism;Cell growth and death;Lipid metabolism	ko01100//Metabolic pathways;ko04146//Peroxisome;ko03320//PPAR signaling pathway;ko04920//Adipocytokine signaling pathway;ko01212//Fatty acid metabolism;ko00071//Fatty acid degradation;ko04216//Ferroptosis;ko00061//Fatty acid biosynthesis	K01897;K01897;K01897;K01897;K01897;K01897;K01897;K01897	GO:0005654//nucleoplasm;GO:0005730//nucleolus;GO:0005739//mitochondrion;GO:0005783//endoplasmic reticulum;GO:0005886//plasma membrane	GO:0004467//long-chain fatty acid-CoA ligase activity	GO:0001676//long-chain fatty acid metabolic process;GO:0006631//fatty acid metabolic process	--
ENSGALG00010027965	3675	3676	4150	6027	6285	6433	241.125	243.382	251.784	404.661	398.897	431.498	245.43	411.685	0.746228	3.55e-27	2.44e-24	ACAD9	acyl-CoA dehydrogenase family member 9 [Source:NCBI gene (formerly Entrezgene);Acc:415974]	-	-	-	-	GO:0005634//nucleus;GO:0005739//mitochondrion;GO:0030425//dendrite;GO:0031966//mitochondrial membrane	GO:0003995//acyl-CoA dehydrogenase activity;GO:0004466//long-chain-acyl-CoA dehydrogenase activity;GO:0016491//oxidoreductase activity;GO:0016627//oxidoreductase activity, acting on the CH-CH group of donors;GO:0050660//flavin adenine dinucleotide binding;GO:0070991//medium-chain-acyl-CoA dehydrogenase activity	GO:0001676//long-chain fatty acid metabolic process;GO:0032981//mitochondrial respiratory chain complex I assembly;GO:0051791//medium-chain fatty acid metabolic process	--
ENSGALG00010001149	5748	5543	5771	8582	8746	8209	194.219	186.726	176.821	294.454	283.142	275.647	185.922	284.414	0.613297	4.24e-26	2.78e-23	CIDEA	cell death-inducing DFFA-like effector a [Source:NCBI gene (formerly Entrezgene);Acc:768659]	-	-	-	-	GO:0005634//nucleus;GO:0005737//cytoplasm;GO:0005739//mitochondrion;GO:0005740//mitochondrial envelope;GO:0005811//lipid droplet	GO:0042803//protein homodimerization activity;GO:0070300//phosphatidic acid binding;GO:0120013//lipid transfer activity	GO:0001659//temperature homeostasis;GO:0001818//negative regulation of cytokine production;GO:0006629//lipid metabolic process;GO:0006915//apoptotic process;GO:0010890//positive regulation of sequestering of triglyceride;GO:0019915//lipid storage;GO:0030512//negative regulation of transforming growth factor beta receptor signaling pathway;GO:0032720//negative regulation of tumor necrosis factor p…	--
ENSGALG00010015972	1681	1607	1893	806	936	679	54.099	51.563	55.815	27.236	29.228	22.163	53.8257	26.209	-1.03823	6.58e-26	4.15e-23	FSTL4	follistatin like 4 [Source:NCBI gene (formerly Entrezgene);Acc:395163]	-	-	-	-	GO:0005576//extracellular region;GO:0005615//extracellular space;GO:0030141//secretory granule	GO:0005509//calcium ion binding;GO:0005515//protein binding;GO:0046872//metal ion binding;GO:0048403//brain-derived neurotrophic factor binding	GO:0031549//negative regulation of brain-derived neurotrophic factor receptor signaling pathway;GO:0048670//regulation of collateral sprouting;GO:0048671//negative regulation of collateral sprouting;GO:0061000//negative regulation of dendritic spine development	--
ENSGALG00010024764	580	570	578	1108	1031	1109	44.493	43.51	40.223	86.593	76.002	84.52	42.742	82.3717	0.946494	7.41e-26	4.5e-23	RIPK2	XP_004944206.1 receptor-interacting serine/threonine-protein kinase 2 isoform X1 [Gallus gallus]	Human Diseases;Organismal Systems	Infectious disease: bacterial;Immune system	ko05132//Salmonella infection;ko04621//NOD-like receptor signaling pathway	K08846;K08846	-	GO:0004672//protein kinase activity;GO:0005524//ATP binding	GO:0006468//protein phosphorylation;GO:0042981//regulation of apoptotic process	--
ENSGALG00010009551	6139	6094	6781	9499	9849	10245	355.818	350.926	356.664	559.97	548.231	589.143	354.469	565.781	0.674584	3.27e-25	1.91e-22	HADHA	hydroxyacyl-CoA dehydrogenase/3-ketoacyl-CoA thiolase/enoyl-CoA hydratase (trifunctional protein), alpha subunit [Source:NCBI gene (formerly Entrezgene);Acc:395929]	Metabolism;Metabolism;Metabolism;Metabolism;Metabolism;Metabolism;Metabolism;Metabolism;Metabolism;Metabolism	Global and overview maps;Global and overview maps;Amino acid metabolism;Amino acid metabolism;Amino acid metabolism;Lipid metabolism;Metabolism of other amino acids;Carbohydrate metabolism;Lipid metabolism;Carbohydrate metabolism	ko01100//Metabolic pathways;ko01212//Fatty acid metabolism;ko00310//Lysine degradation;ko00280//Valine, leucine and isoleucine degradation;ko00380//Tryptophan metabolism;ko00071//Fatty acid degradation;ko00410//beta-Alanine metabolism;ko00640//Propanoate metabolism;ko00062//Fatty acid elongation;ko00650//Butanoate metabolism	K07515;K07515;K07515;K07515;K07515;K07515;K07515;K07515;K07515;K07515	GO:0005739//mitochondrion;GO:0005743//mitochondrial inner membrane;GO:0016507//mitochondrial fatty acid beta-oxidation multienzyme complex;GO:0042645//mitochondrial nucleoid	GO:0003824//catalytic activity;GO:0003857//3-hydroxyacyl-CoA dehydrogenase activity;GO:0004300//enoyl-CoA hydratase activity;GO:0016491//oxidoreductase activity;GO:0016509//long-chain-3-hydroxyacyl-CoA dehydrogenase activity;GO:0016616//oxidoreductase activity, acting on the CH-OH group of donors, NAD or NADP as acceptor;GO:0070403//NAD+ binding	GO:0006631//fatty acid metabolic process;GO:0006635//fatty acid beta-oxidation;GO:0032868//response to insulin;GO:0035965//cardiolipin acyl-chain remodeling	--
ENSGALG00010009376	713	659	700	305	325	235	77.78	71.534	69.272	33.897	34.069	25.469	72.862	31.145	-1.22617	5.15e-25	2.9e-22	CDO1	cysteine dioxygenase type 1 [Source:HGNC Symbol;Acc:HGNC:1795]	Metabolism;Metabolism;Metabolism	Global and overview maps;Amino acid metabolism;Metabolism of other amino acids	ko01100//Metabolic pathways;ko00270//Cysteine and methionine metabolism;ko00430//Taurine and hypotaurine metabolism	K00456;K00456;K00456	GO:0005829//cytosol	GO:0005506//iron ion binding;GO:0008198//ferrous iron binding;GO:0008270//zinc ion binding;GO:0016151//nickel cation binding;GO:0016491//oxidoreductase activity;GO:0016702//oxidoreductase activity, acting on single donors with incorporation of molecular oxygen, incorporation of two atoms of oxygen;GO:0017172//cysteine dioxygenase activity;GO:0046872//metal ion binding;GO:0051213//dioxygenase acti…	GO:0019448//L-cysteine catabolic process;GO:0042412//taurine biosynthetic process	--
ENSGALG00010016067	230	228	249	49	68	34	24.692	24.276	24.342	5.405	7.056	3.649	24.4367	5.37	-2.18605	6.09e-25	3.31e-22	AHSG	alpha 2-HS glycoprotein [Source:HGNC Symbol;Acc:HGNC:349]	-	-	-	-	GO:0005615//extracellular space;GO:0005794//Golgi apparatus	GO:0004869//cysteine-type endopeptidase inhibitor activity	GO:0001503//ossification;GO:0006953//acute-phase response;GO:0030502//negative regulation of bone mineralization;GO:0050727//regulation of inflammatory response;GO:0050766//positive regulation of phagocytosis	--
ENSGALG00010019676	516	588	576	194	248	239	28.562	32.12	30.781	11.297	13.463	13.499	30.4877	12.753	-1.25739	9.46e-25	4.98e-22	NEUROD6	neuronal differentiation 6 [Source:HGNC Symbol;Acc:HGNC:13804]	-	-	-	-	GO:0005634//nucleus	GO:0000978//RNA polymerase II cis-regulatory region sequence-specific DNA binding;GO:0001228//DNA-binding transcription activator activity, RNA polymerase II-specific;GO:0003677//DNA binding;GO:0003700//DNA-binding transcription factor activity;GO:0046983//protein dimerization activity;GO:0070888//E-box binding	GO:0006355//regulation of transcription, DNA-templated;GO:0007399//nervous system development;GO:0007423//sensory organ development;GO:0021542//dentate gyrus development;GO:0030154//cell differentiation;GO:0045944//positive regulation of transcription by RNA polymerase II;GO:0061564//axon development	bHLH
ENSGALG00010015306	426	485	474	859	937	948	18.564	20.772	18.569	37.713	38.738	40.608	19.3017	39.0197	1.01548	3.44e-24	1.75e-21	BCAT1	branched chain amino acid transaminase 1 [Source:HGNC Symbol;Acc:HGNC:976]	Metabolism;Metabolism;Metabolism;Metabolism;Metabolism;Metabolism;Metabolism	Global and overview maps;Global and overview maps;Amino acid metabolism;Amino acid metabolism;Metabolism of cofactors and vitamins;Global and overview maps;Amino acid metabolism	ko01100//Metabolic pathways;ko01230//Biosynthesis of amino acids;ko00280//Valine, leucine and isoleucine degradation;ko00270//Cysteine and methionine metabolism;ko00770//Pantothenate and CoA biosynthesis;ko01210//2-Oxocarboxylic acid metabolism;ko00290//Valine, leucine and isoleucine biosynthesis	K00826;K00826;K00826;K00826;K00826;K00826;K00826	-	GO:0003824//catalytic activity;GO:0004084//branched-chain-amino-acid transaminase activity	GO:0009081//branched-chain amino acid metabolic process	--
ENSGALG00010015533	5401	5791	6123	3567	3804	3330	306.584	326.714	314.938	205.9	207.303	187.696	316.079	200.3	-0.658124	1.34e-23	6.61e-21	PSAT1	phosphoserine aminotransferase 1 [Source:HGNC Symbol;Acc:HGNC:19129]	Metabolism;Metabolism;Metabolism;Metabolism;Metabolism;Metabolism	Global and overview maps;Global and overview maps;Global and overview maps;Amino acid metabolism;Amino acid metabolism;Metabolism of cofactors and vitamins	ko01100//Metabolic pathways;ko01200//Carbon metabolism;ko01230//Biosynthesis of amino acids;ko00270//Cysteine and methionine metabolism;ko00260//Glycine, serine and threonine metabolism;ko00750//Vitamin B6 metabolism	K00831;K00831;K00831;K00831;K00831;K00831	GO:0005829//cytosol	GO:0003824//catalytic activity;GO:0004648//O-phospho-L-serine:2-oxoglutarate aminotransferase activity;GO:0042802//identical protein binding	GO:0006564//L-serine biosynthetic process	--
ENSGALG00010011278	1624	1679	1816	835	1020	762	128.619	131.493	129.584	67.43	76.731	59.869	129.899	68.01	-0.933568	8.87e-23	4.24e-20	TDH	XP_040553912.1 L-threonine 3-dehydrogenase, mitochondrial [Gallus gallus]	Metabolism;Metabolism	Global and overview maps;Amino acid metabolism	ko01100//Metabolic pathways;ko00260//Glycine, serine and threonine metabolism	K15789;K15789	-	GO:0008743//L-threonine 3-dehydrogenase activity;GO:0042802//identical protein binding	GO:0006567//threonine catabolic process	--
MSTRG.7466	227	315	308	71	93	67	6.514	8.994	8.017	2.076	2.564	1.91	7.84167	2.18333	-1.84463	1.95e-22	9.06e-20	--	zinc finger ccch domain-containing protein 11a [Limosa lapponica baueri]	-	-	-	-	-	-	-	--
ENSGALG00010013828	315	307	341	92	129	96	9.854	13.373	15.187	6.026	6.834	5.612	12.8047	6.15733	-1.05629	3.4e-22	1.53e-19	PTN	pleiotrophin [Source:NCBI gene (formerly Entrezgene);Acc:418125]	-	-	-	-	GO:0005576//extracellular region;GO:0005615//extracellular space;GO:0005783//endoplasmic reticulum;GO:0032991//protein-containing complex;GO:0098685//Schaffer collateral - CA1 synapse	GO:0004864//protein phosphatase inhibitor activity;GO:0005178//integrin binding;GO:0008083//growth factor activity;GO:0008201//heparin binding;GO:0019901//protein kinase binding;GO:0035374//chondroitin sulfate binding;GO:0140677//molecular function activator activity	GO:0001503//ossification;GO:0001756//somitogenesis;GO:0002232//leukocyte chemotaxis involved in inflammatory response;GO:0002690//positive regulation of leukocyte chemotaxis;GO:0007165//signal transduction;GO:0007229//integrin-mediated signaling pathway;GO:0007406//negative regulation of neuroblast proliferation;GO:0007420//brain development;GO:0007507//heart development;GO:0007612//learning;GO:0…	--
ENSGALG00010007226	1059	985	1080	1727	1705	1706	53.17	49.211	49.19	88.338	82.262	85.098	50.5237	85.2327	0.754447	3.75e-22	1.64e-19	PLG	XP_040523874.1 plasminogen [Gallus gallus]	Environmental Information Processing;Human Diseases	Signaling molecules and interaction;Infectious disease: viral	ko04080//Neuroactive ligand-receptor interaction;ko05164//Influenza A	K01315;K01315	GO:0005576//extracellular region;GO:0005615//extracellular space;GO:0019897//extrinsic component of plasma membrane	GO:0004175//endopeptidase activity;GO:0004252//serine-type endopeptidase activity;GO:0005102//signaling receptor binding;GO:0008233//peptidase activity;GO:0008236//serine-type peptidase activity;GO:0016787//hydrolase activity	GO:0006508//proteolysis;GO:0007596//blood coagulation;GO:0007599//hemostasis;GO:0042730//fibrinolysis;GO:0048771//tissue remodeling	--
ENSGALG00010017583	12095	12057	13145	8020	8535	7299	479.554	475.712	472.9	323.955	325.23	287.515	476.055	312.233	-0.608505	3.94e-22	1.68e-19	MTHFD1	methylenetetrahydrofolate dehydrogenase, cyclohydrolase and formyltetrahydrofolate synthetase 1 [Source:NCBI gene (formerly Entrezgene);Acc:423508]	Metabolism;Metabolism	Global and overview maps;Metabolism of cofactors and vitamins	ko01100//Metabolic pathways;ko00670//One carbon pool by folate	K00288;K00288	-	GO:0003824//catalytic activity;GO:0004329//formate-tetrahydrofolate ligase activity;GO:0004477//methenyltetrahydrofolate cyclohydrolase activity;GO:0004486//methylenetetrahydrofolate dehydrogenase [NAD(P)+] activity;GO:0004487//methylenetetrahydrofolate dehydrogenase (NAD+) activity;GO:0004488//methylenetetrahydrofolate dehydrogenase (NADP+) activity;GO:0005524//ATP binding	GO:0001780//neutrophil homeostasis;GO:0001843//neural tube closure;GO:0006164//purine nucleotide biosynthetic process;GO:0006555//methionine metabolic process;GO:0006730//one-carbon metabolic process;GO:0007507//heart development;GO:0009069//serine family amino acid metabolic process;GO:0009070//serine family amino acid biosynthetic process;GO:0009086//methionine biosynthetic process;GO:0009152//…	--
ENSGALG00010023886	3685	3944	4261	2161	2268	2590	307.195	327.158	322.252	183.506	181.688	214.491	318.868	193.228	-0.722654	6.67e-22	2.77e-19	CYP2C18	cytochrome P450 family 2 subfamily C member 18 [Source:NCBI gene (formerly Entrezgene);Acc:414833]	Metabolism;Metabolism;Metabolism;Metabolism;Metabolism	Global and overview maps;Lipid metabolism;Metabolism of cofactors and vitamins;Lipid metabolism;Lipid metabolism	ko01100//Metabolic pathways;ko00590//Arachidonic acid metabolism;ko00830//Retinol metabolism;ko00140//Steroid hormone biosynthesis;ko00591//Linoleic acid metabolism	K07413;K07413;K07413;K07413;K07413	-	GO:0004497//monooxygenase activity;GO:0005506//iron ion binding;GO:0016705//oxidoreductase activity, acting on paired donors, with incorporation or reduction of molecular oxygen;GO:0016712//oxidoreductase activity, acting on paired donors, with incorporation or reduction of molecular oxygen, reduced flavin or flavoprotein as one donor, and incorporation of one atom of oxygen;GO:0020037//heme bind…	-	--
ENSGALG00010001155	12023	12944	14048	19299	20375	22275	1737.03	1845.06	1834.39	2828.76	2821.18	3168.22	1805.49	2939.38	0.703122	1.06e-21	4.3e-19	CYB5A	cytochrome b5 type A [Source:NCBI gene (formerly Entrezgene);Acc:414798]	-	-	-	-	GO:0005741//mitochondrial outer membrane;GO:0005783//endoplasmic reticulum;GO:0005789//endoplasmic reticulum membrane;GO:0005829//cytosol;GO:0016020//membrane;GO:0043231//intracellular membrane-bounded organelle	GO:0019899//enzyme binding;GO:0020037//heme binding;GO:0046872//metal ion binding	-	--
ENSGALG00010014655	169	151	194	434	430	641	11.152	10.331	11.205	30.215	29.032	43.827	10.896	34.358	1.65685	3.24e-21	1.28e-18	FHL3	four and a half LIM domains 3 [Source:HGNC Symbol;Acc:HGNC:3704]	-	-	-	-	GO:0001725//stress fiber;GO:0005634//nucleus;GO:0030018//Z disc	GO:0003779//actin binding	GO:0030036//actin cytoskeleton organization	--
ENSGALG00010017460	496	526	489	219	233	161	49.453	51.967	44.135	21.939	22.288	16.195	48.5183	20.1407	-1.26842	4.52e-21	1.74e-18	SERPINA10	serpin family A member 10 [Source:HGNC Symbol;Acc:HGNC:15996]	-	-	-	-	GO:0005615//extracellular space	GO:0004867//serine-type endopeptidase inhibitor activity	GO:0007596//blood coagulation	--
ENSGALG00010022088	2458	2422	2489	1470	1659	1545	200.468	196.049	183.441	121.481	129.791	124.8	193.319	125.357	-0.62494	6.12e-21	2.3e-18	DKK3	dickkopf WNT signaling pathway inhibitor 3 [Source:NCBI gene (formerly Entrezgene);Acc:396023]	-	-	-	-	GO:0005576//extracellular region	-	GO:0007275//multicellular organism development;GO:0030178//negative regulation of Wnt signaling pathway;GO:0030325//adrenal gland development;GO:0032348//negative regulation of aldosterone biosynthetic process;GO:0045892//negative regulation of transcription, DNA-templated;GO:0090090//negative regulation of canonical Wnt signaling pathway;GO:2000065//negative regulation of cortisol biosynthetic p…	--
ENSGALG00010013493	5721	6022	6639	8899	9426	9594	248.579	263.461	264.105	395.511	397.163	421.1	258.715	404.591	0.645102	3.15e-20	1.15e-17	NUDT4	KFO75434.1 Diphosphoinositol polyphosphate phosphohydrolase 2, partial [Cuculus canorus]	-	-	-	-	-	GO:0016462//pyrophosphatase activity;GO:0016787//hydrolase activity;GO:0030515//snoRNA binding	-	--
ENSGALG00010026002	16931	16819	18469	24551	25836	28234	2137.08	2112.47	2114.78	3157.09	3133.77	3540.6	2121.44	3277.15	0.627396	3.63e-20	1.3e-17	FTH1	ferritin heavy chain 1 [Source:NCBI gene (formerly Entrezgene);Acc:395970]	Cellular Processes;Cellular Processes	Cell growth and death;Cell growth and death	ko04217//Necroptosis;ko04216//Ferroptosis	K00522;K00522	GO:0005737//cytoplasm	GO:0004322//ferroxidase activity;GO:0008198//ferrous iron binding;GO:0008199//ferric iron binding;GO:0016491//oxidoreductase activity;GO:0046872//metal ion binding	GO:0006826//iron ion transport;GO:0006879//cellular iron ion homeostasis;GO:0006880//intracellular sequestering of iron ion;GO:0006955//immune response;GO:0008285//negative regulation of cell population proliferation	--
ENSGALG00010024516	2061	1839	2110	3017	3288	3174	100.465	89.201	93.304	149.827	154.018	153.712	94.3233	152.519	0.693302	5.62e-20	1.97e-17	EHHADH	enoyl-CoA hydratase and 3-hydroxyacyl CoA dehydrogenase [Source:HGNC Symbol;Acc:HGNC:3247]	Metabolism;Cellular Processes;Organismal Systems;Metabolism;Metabolism;Metabolism;Metabolism;Metabolism;Metabolism;Metabolism;Metabolism	Global and overview maps;Transport and catabolism;Endocrine system;Global and overview maps;Amino acid metabolism;Amino acid metabolism;Amino acid metabolism;Lipid metabolism;Metabolism of other amino acids;Carbohydrate metabolism;Carbohydrate metabolism	ko01100//Metabolic pathways;ko04146//Peroxisome;ko03320//PPAR signaling pathway;ko01212//Fatty acid metabolism;ko00310//Lysine degradation;ko00280//Valine, leucine and isoleucine degradation;ko00380//Tryptophan metabolism;ko00071//Fatty acid degradation;ko00410//beta-Alanine metabolism;ko00640//Propanoate metabolism;ko00650//Butanoate metabolism	K07514;K07514;K07514;K07514;K07514;K07514;K07514;K07514;K07514;K07514;K07514	GO:0005777//peroxisome	GO:0003824//catalytic activity;GO:0003857//3-hydroxyacyl-CoA dehydrogenase activity;GO:0004300//enoyl-CoA hydratase activity;GO:0016491//oxidoreductase activity;GO:0016509//long-chain-3-hydroxyacyl-CoA dehydrogenase activity;GO:0016616//oxidoreductase activity, acting on the CH-OH group of donors, NAD or NADP as acceptor;GO:0019899//enzyme binding;GO:0070403//NAD+ binding	GO:0006631//fatty acid metabolic process;GO:0006635//fatty acid beta-oxidation	--
ENSGALG00010028447	200	140	162	417	441	402	11.824	7.53	10.785	24.026	23.848	23.267	10.0463	23.7137	1.23905	5.92e-20	2.03e-17	OLFM1	olfactomedin 1 [Source:NCBI gene (formerly Entrezgene);Acc:395535]	-	-	-	-	GO:0005576//extracellular region;GO:0005615//extracellular space;GO:0005783//endoplasmic reticulum;GO:0030424//axon;GO:0042995//cell projection;GO:0043025//neuronal cell body;GO:0043204//perikaryon;GO:0044295//axonal growth cone;GO:0045202//synapse	-	GO:0003190//atrioventricular valve formation;GO:0007165//signal transduction;GO:0010628//positive regulation of gene expression;GO:0010629//negative regulation of gene expression;GO:0010718//positive regulation of epithelial to mesenchymal transition;GO:0023041//neuronal signal transduction;GO:0030516//regulation of axon extension;GO:0043065//positive regulation of apoptotic process;GO:0060317//c…	--
ENSGALG00010001499	759	868	934	1422	1525	1693	49.722	56.921	55.484	96.299	97.303	111.269	54.0423	101.624	0.911075	1.01e-19	3.34e-17	TIPARP	TCDD inducible poly(ADP-ribose) polymerase [Source:HGNC Symbol;Acc:HGNC:23696]	-	-	-	-	GO:0005634//nucleus	GO:0000987//cis-regulatory region sequence-specific DNA binding;GO:0003950//NAD+ ADP-ribosyltransferase activity;GO:0008270//zinc ion binding;GO:0046872//metal ion binding;GO:1990404//protein ADP-ribosylase activity	GO:0001570//vasculogenesis;GO:0001822//kidney development;GO:0006807//nitrogen compound metabolic process;GO:0008209//androgen metabolic process;GO:0008210//estrogen metabolic process;GO:0008585//female gonad development;GO:0009791//post-embryonic development;GO:0010629//negative regulation of gene expression;GO:0030097//hemopoiesis;GO:0045732//positive regulation of protein catabolic process;GO:…	--
ENSGALG00010013380	5103	3998	4943	8076	8064	7355	462.277	360.308	406.163	745.226	701.928	662.042	409.583	703.065	0.779504	1.02e-19	3.34e-17	PHGDH	phosphoglycerate dehydrogenase [Source:HGNC Symbol;Acc:HGNC:8923]	Metabolism;Metabolism;Metabolism;Metabolism;Metabolism	Global and overview maps;Global and overview maps;Global and overview maps;Amino acid metabolism;Amino acid metabolism	ko01100//Metabolic pathways;ko01200//Carbon metabolism;ko01230//Biosynthesis of amino acids;ko00270//Cysteine and methionine metabolism;ko00260//Glycine, serine and threonine metabolism	K00058;K00058;K00058;K00058;K00058	-	GO:0004617//phosphoglycerate dehydrogenase activity;GO:0016616//oxidoreductase activity, acting on the CH-OH group of donors, NAD or NADP as acceptor;GO:0051287//NAD binding	GO:0006541//glutamine metabolic process;GO:0006544//glycine metabolic process;GO:0006563//L-serine metabolic process;GO:0006564//L-serine biosynthetic process;GO:0006566//threonine metabolic process;GO:0009448//gamma-aminobutyric acid metabolic process;GO:0010468//regulation of gene expression;GO:0019530//taurine metabolic process;GO:0021510//spinal cord development;GO:0021782//glial cell develop…	--
ENSGALG00010018902	258	262	300	602	529	700	14.997	14.826	15.969	35.93	28.388	40.813	15.264	35.0437	1.19902	1.21e-19	3.88e-17	NOXO1	NADPH oxidase organizer 1 [Source:HGNC Symbol;Acc:HGNC:19404]	-	-	-	-	-	GO:0005515//protein binding;GO:0035091//phosphatidylinositol binding	-	--
ENSGALG00010026008	1918	1978	2214	3292	3253	4083	55.274	56.934	57.236	97.078	89.758	116.938	56.4813	101.258	0.84219	2.84e-19	8.8e-17	NRP2	neuropilin 2 [Source:NCBI gene (formerly Entrezgene);Acc:374157]	-	-	-	-	GO:0016020//membrane;GO:0030424//axon;GO:0045211//postsynaptic membrane;GO:0098978//glutamatergic synapse	GO:0005021//vascular endothelial growth factor-activated receptor activity;GO:0017154//semaphorin receptor activity	GO:0001525//angiogenesis;GO:0001764//neuron migration;GO:0003148//outflow tract septum morphogenesis;GO:0007411//axon guidance;GO:0007507//heart development;GO:0021612//facial nerve structural organization;GO:0021649//vestibulocochlear nerve structural organization;GO:0021675//nerve development;GO:0021828//gonadotrophin-releasing hormone neuronal migration to the hypothalamus;GO:0036484//trunk ne…	--
ENSGALG00010001129	520	574	544	276	265	209	67.852	74.529	64.393	36.69	33.228	27.094	68.9247	32.3373	-1.09182	5.09e-19	1.54e-16	TM4SF4	transmembrane 4 L six family member 4 [Source:HGNC Symbol;Acc:HGNC:11856]	-	-	-	-	GO:0016020//membrane	-	-	--
ENSGALG00010006155	963	1111	1155	606	617	501	72.793	85.335	80.566	47.329	45.086	38.421	79.5647	43.612	-0.867403	3.69e-18	1.09e-15	TNFRSF19	TNF receptor superfamily member 19 [Source:NCBI gene (formerly Entrezgene);Acc:418943]	Environmental Information Processing	Signaling molecules and interaction	ko04060//Cytokine-cytokine receptor interaction	K05155	GO:0005886//plasma membrane;GO:0016020//membrane	GO:0005515//protein binding;GO:0038023//signaling receptor activity	GO:0001942//hair follicle development;GO:0043123//positive regulation of I-kappaB kinase/NF-kappaB signaling;GO:0046330//positive regulation of JNK cascade	--
ENSGALG00010012274	187	211	238	456	449	481	8.42	9.516	9.772	21.332	19.657	21.943	9.236	20.9773	1.18349	3.71e-18	1.09e-15	B4GALNT3	beta-1,4-N-acetyl-galactosaminyltransferase 3 [Source:HGNC Symbol;Acc:HGNC:24137]	Metabolism;Metabolism	Global and overview maps;Glycan biosynthesis and metabolism	ko01100//Metabolic pathways;ko00513//Various types of N-glycan biosynthesis	K09656;K09656	GO:0005794//Golgi apparatus;GO:0032580//Golgi cisterna membrane;GO:0043231//intracellular membrane-bounded organelle	GO:0008376//acetylgalactosaminyltransferase activity	-	--
ENSGALG00010020097	3188	2960	3457	4672	4782	4906	173.304	160.116	170.479	258.745	249.806	264.962	167.966	257.838	0.618291	7.73e-18	2.18e-15	RETSAT	retinol saturase [Source:HGNC Symbol;Acc:HGNC:25991]	Metabolism	Metabolism of cofactors and vitamins	ko00830//Retinol metabolism	K09516	-	-	-	--
ENSGALG00010013086	1232	1046	1063	595	592	403	98.903	83.557	77.413	48.663	45.669	32.142	86.6243	42.158	-1.03897	1e-17	2.75e-15	CXCL14	C-X-C motif chemokine ligand 14 [Source:NCBI gene (formerly Entrezgene);Acc:395451]	Environmental Information Processing	Signaling molecules and interaction	ko04060//Cytokine-cytokine receptor interaction	K10033	GO:0005576//extracellular region	GO:0008009//chemokine activity	GO:0006955//immune response;GO:0060326//cell chemotaxis	--
ENSGALG00010005333	495	487	522	247	241	170	12.62	12.355	12.073	6.415	5.904	4.306	12.3493	5.54167	-1.15604	1.01e-17	2.75e-15	PLXNA4	plexin A4 [Source:HGNC Symbol;Acc:HGNC:9102]	-	-	-	-	GO:0002116//semaphorin receptor complex;GO:0005886//plasma membrane;GO:0016020//membrane;GO:0110165//cellular anatomical entity;GO:0150053//cerebellar climbing fiber to Purkinje cell synapse	GO:0005515//protein binding;GO:0017154//semaphorin receptor activity	GO:0007162//negative regulation of cell adhesion;GO:0007399//nervous system development;GO:0007411//axon guidance;GO:0008045//motor neuron axon guidance;GO:0008360//regulation of cell shape;GO:0021602//cranial nerve morphogenesis;GO:0021610//facial nerve morphogenesis;GO:0021612//facial nerve structural organization;GO:0021615//glossopharyngeal nerve morphogenesis;GO:0021636//trigeminal nerve mor…	--
ENSGALG00010008084	105	107	112	254	275	317	8.748	9.137	8.747	22.088	22.396	27.084	8.87733	23.856	1.42615	3.85e-17	1.01e-14	CYP2AC1	cytochrome P450, family 2, subfamily AC, polypeptide 1 [Source:NCBI gene (formerly Entrezgene);Acc:422046]	-	-	-	-	GO:0005737//cytoplasm;GO:0043231//intracellular membrane-bounded organelle	GO:0004497//monooxygenase activity;GO:0005506//iron ion binding;GO:0016491//oxidoreductase activity;GO:0016705//oxidoreductase activity, acting on paired donors, with incorporation or reduction of molecular oxygen;GO:0016712//oxidoreductase activity, acting on paired donors, with incorporation or reduction of molecular oxygen, reduced flavin or flavoprotein as one donor, and incorporation of one …	GO:0006082//organic acid metabolic process;GO:0006805//xenobiotic metabolic process	--
ENSGALG00010005494	50	74	57	207	175	280	2.839	4.181	2.936	11.973	9.548	15.794	3.31867	12.4383	1.90612	5.65e-17	1.46e-14	C8orf22	C8orf22 homolog [Source:NCBI gene (formerly Entrezgene);Acc:425711]	-	-	-	-	-	-	GO:0007275//multicellular organism development;GO:0030154//cell differentiation	--
ENSGALG00010027497	1089	1034	1197	618	658	476	29.468	27.621	29.318	17.102	17.157	13.015	28.8023	15.758	-0.870101	1.27e-16	3.08e-14	KCNT1	potassium sodium-activated channel subfamily T member 1 [Source:NCBI gene (formerly Entrezgene);Acc:395248]	-	-	-	-	GO:0016020//membrane	-	GO:0006813//potassium ion transport	--
ENSGALG00010011961	2251	2604	2500	3599	3864	4555	123.641	140.232	124.885	207.437	210.145	252.701	129.586	223.428	0.785898	1.51e-16	3.62e-14	AGPAT3	1-acylglycerol-3-phosphate O-acyltransferase 3 [Source:HGNC Symbol;Acc:HGNC:326]	Metabolism;Metabolism;Metabolism	Global and overview maps;Lipid metabolism;Lipid metabolism	ko01100//Metabolic pathways;ko00564//Glycerophospholipid metabolism;ko00561//Glycerolipid metabolism	K13523;K13523;K13523	GO:0005635//nuclear envelope;GO:0005783//endoplasmic reticulum;GO:0005789//endoplasmic reticulum membrane;GO:0012505//endomembrane system	GO:0003841//1-acylglycerol-3-phosphate O-acyltransferase activity;GO:0016740//transferase activity;GO:0016746//acyltransferase activity;GO:0042171//lysophosphatidic acid acyltransferase activity	-	--
ENSGALG00010013095	4079	3540	3953	2480	2558	2012	411.558	355.55	362.006	255.027	248.145	201.683	376.371	234.952	-0.679793	2.16e-16	5.1e-14	ADSL	adenylosuccinate lyase [Source:NCBI gene (formerly Entrezgene);Acc:396540]	Metabolism;Metabolism;Metabolism	Global and overview maps;Nucleotide metabolism;Amino acid metabolism	ko01100//Metabolic pathways;ko00230//Purine metabolism;ko00250//Alanine, aspartate and glutamate metabolism	K01756;K01756;K01756	GO:0005829//cytosol;GO:0032991//protein-containing complex	GO:0003824//catalytic activity;GO:0004018//N6-(1,2-dicarboxyethyl)AMP AMP-lyase (fumarate-forming) activity;GO:0016829//lyase activity;GO:0016842//amidine-lyase activity;GO:0042802//identical protein binding;GO:0070626//(S)-2-(5-amino-1-(5-phospho-D-ribosyl)imidazole-4-carboxamido)succinate AMP-lyase (fumarate-forming) activity	GO:0006164//purine nucleotide biosynthetic process;GO:0006167//AMP biosynthetic process;GO:0006177//GMP biosynthetic process;GO:0006189//'de novo' IMP biosynthetic process;GO:0009152//purine ribonucleotide biosynthetic process;GO:0009168//purine ribonucleoside monophosphate biosynthetic process;GO:0044208//'de novo' AMP biosynthetic process;GO:0044209//AMP salvage;GO:0097294//'de novo' XMP biosyn…	--
ENSGALG00010021584	148	102	127	343	356	278	6.88	4.742	5.355	16.471	15.89	12.916	5.659	15.0923	1.4152	3.64e-16	8.31e-14	OVCH2	ovochymase 2 [Source:HGNC Symbol;Acc:HGNC:29970]	-	-	-	-	-	GO:0004252//serine-type endopeptidase activity	GO:0006508//proteolysis;GO:0009566//fertilization	--
ENSGALG00010011077	1725	1750	1803	1079	1194	932	68.795	72.462	66.659	48.066	46.363	37.494	69.3053	43.9743	-0.656305	3.69e-16	8.31e-14	RASGEF1A	RasGEF domain family member 1A [Source:HGNC Symbol;Acc:HGNC:24246]	-	-	-	-	GO:0005886//plasma membrane	GO:0005085//guanyl-nucleotide exchange factor activity	GO:0007264//small GTPase mediated signal transduction;GO:0007265//Ras protein signal transduction;GO:0016477//cell migration;GO:0043547//positive regulation of GTPase activity;GO:0046579//positive regulation of Ras protein signal transduction	--
ENSGALG00010021698	356	297	346	628	590	705	14.722	12.241	13.001	26.5	23.483	28.97	13.3213	26.3177	0.982293	4.31e-16	9.58e-14	GYPC	glycophorin C (Gerbich blood group) [Source:NCBI gene (formerly Entrezgene);Acc:424230]	Human Diseases	Infectious disease: parasitic	ko05144//Malaria	K06576	GO:0005886//plasma membrane;GO:0016020//membrane;GO:0030863//cortical cytoskeleton	-	-	--
MSTRG.287	914	894	1004	476	585	412	21.444	20.79	21.266	11.273	13.046	9.607	21.1667	11.3087	-0.904365	6.98e-16	1.51e-13	--	rna-directed dna polymerase from mobile element jockey-like [Limosa lapponica baueri]	-	-	-	-	-	-	-	--
ENSGALG00010027403	864	855	995	1404	1492	1751	59.986	58.618	61.007	98.075	99.86	122.83	59.8703	106.922	0.836641	7.26e-16	1.55e-13	ACKR2	cytochrome P450 family 8 subfamily B member 1 [Source:NCBI gene (formerly Entrezgene);Acc:425055]	Metabolism;Organismal Systems;Metabolism	Global and overview maps;Endocrine system;Lipid metabolism	ko01100//Metabolic pathways;ko03320//PPAR signaling pathway;ko00120//Primary bile acid biosynthesis	K07431;K07431;K07431	-	GO:0004497//monooxygenase activity;GO:0005506//iron ion binding;GO:0016705//oxidoreductase activity, acting on paired donors, with incorporation or reduction of molecular oxygen;GO:0020037//heme binding	-	--
ENSGALG00010029290	903	811	987	1412	1461	1657	29.534	26.394	29.284	47.049	45.919	53.842	28.404	48.9367	0.784822	7.74e-16	1.63e-13	ABCC3	XP_015151012.1 ATP-binding cassette sub-family C member 3 isoform X2 [Gallus gallus]	Environmental Information Processing	Membrane transport	ko02010//ABC transporters	K05667	GO:0005886//plasma membrane;GO:0016020//membrane	GO:0000166//nucleotide binding;GO:0005524//ATP binding;GO:0016887//ATP hydrolysis activity;GO:0022857//transmembrane transporter activity;GO:0042626//ATPase-coupled transmembrane transporter activity;GO:0140359//ABC-type transporter activity	GO:0055085//transmembrane transport	--
ENSGALG00010007962	676	611	658	385	337	296	23.983	21.464	21.102	13.763	11.496	10.386	22.183	11.8817	-0.900717	8.48e-16	1.76e-13	ADCY8	adenylate cyclase 8 [Source:HGNC Symbol;Acc:HGNC:239]	Metabolism;Environmental Information Processing;Metabolism;Environmental Information Processing;Organismal Systems;Organismal Systems;Cellular Processes;Organismal Systems;Cellular Processes;Organismal Systems;Organismal Systems	Global and overview maps;Signal transduction;Nucleotide metabolism;Signal transduction;Circulatory system;Circulatory system;Cell growth and death;Endocrine system;Cellular community - eukaryotes;Endocrine system;Endocrine system	ko01100//Metabolic pathways;ko04020//Calcium signaling pathway;ko00230//Purine metabolism;ko04371//Apelin signaling pathway;ko04261//Adrenergic signaling in cardiomyocytes;ko04270//Vascular smooth muscle contraction;ko04114//Oocyte meiosis;ko04916//Melanogenesis;ko04540//Gap junction;ko04912//GnRH signaling pathway;ko04914//Progesterone-mediated oocyte maturation	K08048;K08048;K08048;K08048;K08048;K08048;K08048;K08048;K08048;K08048;K08048	GO:0005886//plasma membrane;GO:0014069//postsynaptic density;GO:0016020//membrane;GO:0016323//basolateral plasma membrane;GO:0016324//apical plasma membrane;GO:0030424//axon;GO:0030425//dendrite;GO:0032809//neuronal cell body membrane;GO:0042734//presynaptic membrane;GO:0048786//presynaptic active zone;GO:0060076//excitatory synapse;GO:0098685//Schaffer collateral - CA1 synapse;GO:0098686//hippoc…	GO:0000166//nucleotide binding;GO:0004016//adenylate cyclase activity;GO:0005524//ATP binding;GO:0008294//calcium- and calmodulin-responsive adenylate cyclase activity;GO:0016829//lyase activity;GO:0016849//phosphorus-oxygen lyase activity;GO:0046872//metal ion binding	GO:0006171//cAMP biosynthetic process;GO:0007189//adenylate cyclase-activating G protein-coupled receptor signaling pathway;GO:0007613//memory;GO:0007616//long-term memory;GO:0007626//locomotory behavior;GO:0009190//cyclic nucleotide biosynthetic process;GO:0010255//glucose mediated signaling pathway;GO:0031915//positive regulation of synaptic plasticity;GO:0032024//positive regulation of insulin…	--
ENSGALG00010003223	94	85	93	235	218	296	7.17	6.452	6.435	18.262	15.98	22.432	6.68567	18.8913	1.49858	1.05e-15	2.15e-13	AREG	amphiregulin [Source:NCBI gene (formerly Entrezgene);Acc:428752]	Environmental Information Processing;Environmental Information Processing	Signal transduction;Signal transduction	ko04010//MAPK signaling pathway;ko04012//ErbB signaling pathway	K09782;K09782	GO:0005615//extracellular space;GO:0005634//nucleus;GO:0005737//cytoplasm;GO:0009986//cell surface;GO:0016020//membrane	GO:0030297//transmembrane receptor protein tyrosine kinase activator activity;GO:0048018//receptor ligand activity	GO:0007173//epidermal growth factor receptor signaling pathway;GO:0007186//G protein-coupled receptor signaling pathway;GO:0008284//positive regulation of cell population proliferation;GO:0032355//response to estradiol;GO:0038134//ERBB2-EGFR signaling pathway;GO:0045741//positive regulation of epidermal growth factor-activated receptor activity;GO:0050731//positive regulation of peptidyl-tyrosine…	--
ENSGALG00010023202	596	582	587	919	950	1042	31.483	30.619	28.245	49.683	48.474	54.937	30.1157	51.0313	0.760869	1.84e-15	3.71e-13	PID1	phosphotyrosine interaction domain containing 1 [Source:NCBI gene (formerly Entrezgene);Acc:424787]	-	-	-	-	GO:0005737//cytoplasm	-	GO:0001933//negative regulation of protein phosphorylation;GO:0010628//positive regulation of gene expression;GO:0042127//regulation of cell population proliferation;GO:0044320//cellular response to leptin stimulus;GO:0045944//positive regulation of transcription by RNA polymerase II;GO:0046325//negative regulation of glucose import;GO:0046627//negative regulation of insulin receptor signaling pa…	--
ENSGALG00010029936	520	531	559	273	307	228	34.693	35.252	33.832	18.556	19.682	15.113	34.5923	17.7837	-0.9599	2.04e-15	4.08e-13	SERPINF2	serpin family F member 2 [Source:HGNC Symbol;Acc:HGNC:9075]	Organismal Systems	Immune system	ko04610//Complement and coagulation cascades	K03983	GO:0005577//fibrinogen complex;GO:0005615//extracellular space;GO:0009986//cell surface	GO:0002020//protease binding;GO:0004866//endopeptidase inhibitor activity;GO:0004867//serine-type endopeptidase inhibitor activity;GO:0042803//protein homodimerization activity	GO:0002034//maintenance of blood vessel diameter homeostasis by renin-angiotensin;GO:0010757//negative regulation of plasminogen activation;GO:0030199//collagen fibril organization;GO:0032967//positive regulation of collagen biosynthetic process;GO:0045597//positive regulation of cell differentiation;GO:0045944//positive regulation of transcription by RNA polymerase II;GO:0046330//positive regula…	--
ENSGALG00010005935	191	227	215	75	78	40	8.956	9.788	10.104	3.311	3.172	1.722	9.616	2.735	-1.8139	6.59e-15	1.28e-12	ATP8A2	ATPase phospholipid transporting 8A2 [Source:HGNC Symbol;Acc:HGNC:13533]	-	-	-	-	GO:0005654//nucleoplasm;GO:0005794//Golgi apparatus;GO:0005886//plasma membrane;GO:0016020//membrane;GO:1990531//phospholipid-translocating ATPase complex	GO:0000166//nucleotide binding;GO:0000287//magnesium ion binding;GO:0005215//transporter activity;GO:0005524//ATP binding;GO:0016887//ATP hydrolysis activity;GO:0140326//ATPase-coupled intramembrane lipid transporter activity	GO:0015914//phospholipid transport;GO:0034204//lipid translocation;GO:0045332//phospholipid translocation;GO:0048666//neuron development	--
ENSGALG00010029774	119	104	80	269	232	312	7.668	6.669	4.677	17.66	14.366	19.974	6.338	17.3333	1.45145	1.06e-14	2.03e-12	RFLNB	refilin B [Source:HGNC Symbol;Acc:HGNC:28705]	-	-	-	-	GO:0015629//actin cytoskeleton;GO:0032432//actin filament bundle	GO:0031005//filamin binding	GO:0001837//epithelial to mesenchymal transition;GO:0030036//actin cytoskeleton organization;GO:0048705//skeletal system morphogenesis;GO:0061181//regulation of chondrocyte development;GO:0061182//negative regulation of chondrocyte development;GO:0061572//actin filament bundle organization;GO:1900158//negative regulation of bone mineralization involved in bone maturation	--
ENSGALG00010025968	1966	1859	2007	2684	3066	3474	123.442	116.245	114.845	172.283	185.109	217.437	118.177	191.61	0.697217	1.18e-14	2.24e-12	FADS2	fatty acid desaturase 2 [Source:NCBI gene (formerly Entrezgene);Acc:423122]	Metabolism;Organismal Systems;Metabolism;Metabolism;Metabolism	Global and overview maps;Endocrine system;Global and overview maps;Lipid metabolism;Lipid metabolism	ko01100//Metabolic pathways;ko03320//PPAR signaling pathway;ko01212//Fatty acid metabolism;ko01040//Biosynthesis of unsaturated fatty acids;ko00592//alpha-Linolenic acid metabolism	K10226;K10226;K10226;K10226;K10226	GO:0016020//membrane	GO:0016491//oxidoreductase activity;GO:0016717//oxidoreductase activity, acting on paired donors, with oxidation of a pair of donors resulting in the reduction of molecular oxygen to two molecules of water	GO:0006629//lipid metabolic process;GO:0006631//fatty acid metabolic process;GO:0006633//fatty acid biosynthetic process;GO:0006636//unsaturated fatty acid biosynthetic process	--
ENSGALG00010028750	2290	2095	2370	1389	1577	1227	88.098	81.056	83.687	54.611	58.797	47.248	84.2803	53.552	-0.654256	1.27e-14	2.38e-12	OTUD7B	OTU deubiquitinase 7B [Source:HGNC Symbol;Acc:HGNC:16683]	-	-	-	-	GO:0005634//nucleus;GO:0005737//cytoplasm	GO:0003677//DNA binding;GO:0004843//thiol-dependent deubiquitinase;GO:0008234//cysteine-type peptidase activity;GO:0008270//zinc ion binding;GO:0070530//K63-linked polyubiquitin modification-dependent protein binding;GO:1990380//Lys48-specific deubiquitinase activity	GO:0000122//negative regulation of transcription by RNA polymerase II;GO:0001701//in utero embryonic development;GO:0002385//mucosal immune response;GO:0016579//protein deubiquitination;GO:0032717//negative regulation of interleukin-8 production;GO:0035871//protein K11-linked deubiquitination;GO:0043124//negative regulation of I-kappaB kinase/NF-kappaB signaling;GO:0070536//protein K63-linked deu…	--
ENSGALG00010016139	327	383	354	177	169	136	38.269	44.713	37.613	21.104	19.006	16.103	40.1983	18.7377	-1.10119	1.33e-14	2.48e-12	LURAP1L	leucine rich adaptor protein 1 like [Source:HGNC Symbol;Acc:HGNC:31452]	-	-	-	-	-	-	GO:0043123//positive regulation of I-kappaB kinase/NF-kappaB signaling	--
ENSGALG00010021075	1016	945	1103	1515	1642	1572	78.474	72.383	77.072	118.3	120.859	119.948	75.9763	119.702	0.655829	1.59e-14	2.85e-12	DHRS3	dehydrogenase/reductase 3 [Source:NCBI gene (formerly Entrezgene);Acc:419480]	Metabolism;Metabolism	Global and overview maps;Metabolism of cofactors and vitamins	ko01100//Metabolic pathways;ko00830//Retinol metabolism	K11146;K11146	-	GO:0004745//NAD-retinol dehydrogenase activity	GO:0001523//retinoid metabolic process;GO:0003151//outflow tract morphogenesis;GO:0030278//regulation of ossification;GO:0048387//negative regulation of retinoic acid receptor signaling pathway;GO:0060021//roof of mouth development;GO:0060349//bone morphogenesis;GO:0060411//cardiac septum morphogenesis	--
ENSGALG00010021693	1897	1973	2231	2903	3010	3105	247.816	257.314	262.902	388.388	375.516	405.236	256.011	389.713	0.606209	1.81e-14	3.22e-12	PPA1	inorganic pyrophosphatase 1 [Source:HGNC Symbol;Acc:HGNC:9226]	Metabolism	Energy metabolism	ko00190//Oxidative phosphorylation	K01507	GO:0005737//cytoplasm	GO:0000287//magnesium ion binding;GO:0004427//inorganic diphosphatase activity;GO:0016462//pyrophosphatase activity	GO:0006796//phosphate-containing compound metabolic process	--
ENSGALG00010006544	1110	1274	1170	767	761	686	51.686	59.03	49.422	36.385	34.052	31.735	53.3793	34.0573	-0.648316	2e-14	3.51e-12	MOB3B	MOB kinase activator 3B [Source:HGNC Symbol;Acc:HGNC:23825]	-	-	-	-	-	-	GO:0035330//regulation of hippo signaling	--
ENSGALG00010021247	783	703	900	1243	1336	1373	34.183	30.529	35.564	55.052	55.848	59.371	33.4253	56.757	0.763856	2.13e-14	3.69e-12	GNAO1	G protein subunit alpha o1 [Source:NCBI gene (formerly Entrezgene);Acc:415698]	Organismal Systems	Endocrine system	ko04916//Melanogenesis	K04534	GO:0005834//heterotrimeric G-protein complex;GO:0110165//cellular anatomical entity	GO:0000166//nucleotide binding;GO:0003924//GTPase activity;GO:0005525//GTP binding;GO:0019001//guanyl nucleotide binding;GO:0031683//G-protein beta/gamma-subunit complex binding;GO:0031821//G protein-coupled serotonin receptor binding;GO:0031852//mu-type opioid receptor binding;GO:0051430//corticotropin-releasing hormone receptor 1 binding	GO:0007165//signal transduction;GO:0007186//G protein-coupled receptor signaling pathway;GO:0007188//adenylate cyclase-modulating G protein-coupled receptor signaling pathway;GO:0007212//dopamine receptor signaling pathway	--
ENSGALG00010010666	835	805	873	1354	1216	1326	58.574	56.191	55.554	96.764	81.97	92.411	56.773	90.3817	0.670825	2.2e-14	3.77e-12	C12orf75	XP_037246213.1 overexpressed in colon carcinoma 1 protein isoform X3 [Falco rusticolus]	-	-	-	-	-	-	-	--
ENSGALG00010008996	691	780	811	417	474	378	13.93	16.67	15.022	9.286	9.761	7.789	15.2073	8.94533	-0.76556	2.28e-14	3.87e-12	CHRM3	cholinergic receptor muscarinic 3 [Source:HGNC Symbol;Acc:HGNC:1952]	Environmental Information Processing;Environmental Information Processing;Cellular Processes;Human Diseases;Human Diseases;Organismal Systems;Organismal Systems;Organismal Systems;Organismal Systems;Organismal Systems;Organismal Systems	Signaling molecules and interaction;Signal transduction;Cell motility;Neurodegenerative disease;Neurodegenerative disease;Digestive system;Sensory system;Nervous system;Endocrine system;Digestive system;Digestive system	ko04080//Neuroactive ligand-receptor interaction;ko04020//Calcium signaling pathway;ko04810//Regulation of actin cytoskeleton;ko05022//Pathways of neurodegeneration - multiple diseases;ko05010//Alzheimer disease;ko04972//Pancreatic secretion;ko04742//Taste transduction;ko04725//Cholinergic synapse;ko04911//Insulin secretion;ko04970//Salivary secretion;ko04971//Gastric acid secretion	K04131;K04131;K04131;K04131;K04131;K04131;K04131;K04131;K04131;K04131;K04131	GO:0005886//plasma membrane;GO:0009925//basal plasma membrane;GO:0016020//membrane	GO:0004930//G protein-coupled receptor activity;GO:0016907//G protein-coupled acetylcholine receptor activity	GO:0006939//smooth muscle contraction;GO:0007186//G protein-coupled receptor signaling pathway;GO:0007207//phospholipase C-activating G protein-coupled acetylcholine receptor signaling pathway;GO:0007271//synaptic transmission, cholinergic;GO:0019722//calcium-mediated signaling;GO:0032024//positive regulation of insulin secretion;GO:0032412//regulation of ion transmembrane transporter activity;GO…	--
ENSGALG00010004300	227	246	282	491	451	583	19.129	20.69	21.582	42.23	36.616	48.924	20.467	42.59	1.05722	3.64e-14	6.04e-12	VNN2	vanin 2 [Source:NCBI gene (formerly Entrezgene);Acc:421702]	Metabolism;Metabolism	Global and overview maps;Metabolism of cofactors and vitamins	ko01100//Metabolic pathways;ko00770//Pantothenate and CoA biosynthesis	K08069;K08069	-	GO:0016811//hydrolase activity, acting on carbon-nitrogen (but not peptide) bonds, in linear amides	GO:0006807//nitrogen compound metabolic process	--
MSTRG.7203	329	288	318	129	149	81	13.114	11.475	11.726	5.296	5.786	3.276	12.105	4.786	-1.33871	5.87e-14	9.64e-12	--	PREDICTED: LOW QUALITY PROTEIN: serine/threonine-protein kinase PAK 3-like [Pseudopodoces humilis]	Human Diseases;Cellular Processes;Cellular Processes;Human Diseases;Environmental Information Processing;Organismal Systems;Human Diseases;Organismal Systems;Environmental Information Processing;Human Diseases	Infectious disease: bacterial;Cell motility;Cellular community - eukaryotes;Infectious disease: bacterial;Signal transduction;Development and regeneration;Infectious disease: viral;Immune system;Signal transduction;Cancer: specific types	ko05132//Salmonella infection;ko04810//Regulation of actin cytoskeleton;ko04510//Focal adhesion;ko05130//Pathogenic Escherichia coli infection;ko04012//ErbB signaling pathway;ko04360//Axon guidance;ko05170//Human immunodeficiency virus 1 infection;ko04660//T cell receptor signaling pathway;ko04014//Ras signaling pathway;ko05211//Renal cell carcinoma	K05733;K05733;K05733;K05733;K05733;K05733;K05733;K05733;K05733;K05733	-	-	-	--
ENSGALG00010021490	403	300	395	667	648	746	8.802	6.52	7.826	14.842	13.6	16.187	7.716	14.8763	0.947094	7.43e-14	1.21e-11	ACACB	acetyl-CoA carboxylase beta [Source:HGNC Symbol;Acc:HGNC:85]	Metabolism;Organismal Systems;Organismal Systems;Metabolism;Metabolism;Metabolism	Global and overview maps;Endocrine system;Endocrine system;Carbohydrate metabolism;Carbohydrate metabolism;Lipid metabolism	ko01100//Metabolic pathways;ko04910//Insulin signaling pathway;ko04920//Adipocytokine signaling pathway;ko00620//Pyruvate metabolism;ko00640//Propanoate metabolism;ko00061//Fatty acid biosynthesis	K01946;K01946;K01946;K01946;K01946;K01946	GO:0005634//nucleus;GO:0005739//mitochondrion	GO:0003989//acetyl-CoA carboxylase activity;GO:0005524//ATP binding;GO:0016874//ligase activity;GO:0042802//identical protein binding;GO:0046872//metal ion binding	GO:0006084//acetyl-CoA metabolic process;GO:0006633//fatty acid biosynthetic process;GO:0010629//negative regulation of gene expression;GO:0010884//positive regulation of lipid storage;GO:0010906//regulation of glucose metabolic process;GO:0031667//response to nutrient levels;GO:0031999//negative regulation of fatty acid beta-oxidation;GO:0043086//negative regulation of catalytic activity;GO:0046…	--
ENSGALG00010002544	163	170	151	50	53	59	7.572	7.598	6.329	2.505	2.263	2.836	7.16633	2.53467	-1.49944	1.16e-13	1.86e-11	THSD1	thrombospondin type 1 domain containing 1 [Source:HGNC Symbol;Acc:HGNC:17754]	-	-	-	-	GO:0005768//endosome;GO:0005829//cytosol;GO:0005925//focal adhesion;GO:0009986//cell surface	GO:0050840//extracellular matrix binding	GO:0048041//focal adhesion assembly	--
ENSGALG00010014778	1669	1476	1759	1050	1021	770	79.967	69.792	76.624	50.948	46.914	36.158	75.461	44.6733	-0.756317	1.51e-13	2.38e-11	TMPRSS6	transmembrane serine protease 6 [Source:HGNC Symbol;Acc:HGNC:16517]	-	-	-	-	GO:0005615//extracellular space;GO:0005886//plasma membrane	GO:0004252//serine-type endopeptidase activity;GO:0005515//protein binding	GO:0000122//negative regulation of transcription by RNA polymerase II;GO:0006508//proteolysis;GO:0006879//cellular iron ion homeostasis;GO:0030509//BMP signaling pathway;GO:0030514//negative regulation of BMP signaling pathway;GO:0033619//membrane protein proteolysis;GO:0045892//negative regulation of transcription, DNA-templated;GO:0045944//positive regulation of transcription by RNA polymerase …	--
ENSGALG00010011019	1655	1676	1726	1128	1188	966	151.011	152.127	142.892	104.869	104.162	87.531	148.677	98.854	-0.588807	1.54e-13	2.41e-11	NECAB1	N-terminal EF-hand calcium binding protein 1 [Source:NCBI gene (formerly Entrezgene);Acc:420219]	-	-	-	-	GO:0005654//nucleoplasm;GO:0005829//cytosol	GO:0005509//calcium ion binding;GO:0042802//identical protein binding	GO:0001835//blastocyst hatching	--
ENSGALG00010023168	169	167	184	347	331	372	3.913	3.847	3.865	8.185	7.36	8.557	3.875	8.034	1.05192	2.35e-13	3.64e-11	SPHKAP	SPHK1 interactor, AKAP domain containing [Source:NCBI gene (formerly Entrezgene);Acc:424789]	-	-	-	-	-	GO:0051018//protein kinase A binding	-	--
ENSGALG00010021123	180	235	197	77	79	76	1.894	2.447	1.884	0.837	0.798	0.794	2.075	0.809667	-1.35771	2.88e-13	4.41e-11	RYR3	ryanodine receptor 3 [Source:NCBI gene (formerly Entrezgene);Acc:396111]	Environmental Information Processing;Environmental Information Processing	Signal transduction;Signal transduction	ko04020//Calcium signaling pathway;ko04371//Apelin signaling pathway	K04963;K04963	GO:0016020//membrane	GO:0005216//ion channel activity;GO:0005219//ryanodine-sensitive calcium-release channel activity;GO:0005262//calcium channel activity;GO:0005509//calcium ion binding;GO:0005515//protein binding;GO:0015278//calcium-release channel activity	GO:0006811//ion transport;GO:0006816//calcium ion transport;GO:0006874//cellular calcium ion homeostasis;GO:0055085//transmembrane transport;GO:0070588//calcium ion transmembrane transport	--
ENSGALG00010002192	1631	1589	1620	1107	1123	927	173.47	167.644	152.775	116.988	115.168	96.472	164.63	109.543	-0.587731	3.59e-13	5.45e-11	Gsta4	XP_015140307.1 glutathione S-transferase 3 isoform X1 [Gallus gallus]	Metabolism;Metabolism;Metabolism;Metabolism;Metabolism	Global and overview maps;Xenobiotics biodegradation and metabolism;Metabolism of other amino acids;Xenobiotics biodegradation and metabolism;Xenobiotics biodegradation and metabolism	ko01100//Metabolic pathways;ko00983//Drug metabolism - other enzymes;ko00480//Glutathione metabolism;ko00980//Metabolism of xenobiotics by cytochrome P450;ko00982//Drug metabolism - cytochrome P450	K00799;K00799;K00799;K00799;K00799	-	GO:0004364//glutathione transferase activity	GO:0006805//xenobiotic metabolic process	--
ENSGALG00010019803	1025	983	1201	676	682	648	100.588	96.714	106.299	68.049	64.529	63.155	101.2	65.2443	-0.63329	1.32e-12	1.91e-10	FAH	fumarylacetoacetate hydrolase [Source:NCBI gene (formerly Entrezgene);Acc:415482]	Metabolism;Metabolism	Global and overview maps;Amino acid metabolism	ko01100//Metabolic pathways;ko00350//Tyrosine metabolism	K01555;K01555	-	GO:0003824//catalytic activity;GO:0004334//fumarylacetoacetase activity	GO:0006527//arginine catabolic process;GO:0009072//aromatic amino acid family metabolic process	--
ENSGALG00010009608	479	378	482	806	765	721	14	10.621	14.431	25.785	22.281	21.902	13.0173	23.3227	0.841299	2.49e-12	3.57e-10	AFAP1	actin filament associated protein 1 [Source:NCBI gene (formerly Entrezgene);Acc:374034]	-	-	-	-	GO:0005829//cytosol;GO:0005925//focal adhesion;GO:0015629//actin cytoskeleton	-	-	--
ENSGALG00010025703	491	509	527	812	848	1232	16.696	17.232	16.767	27.427	28.512	42.675	16.8983	32.8713	0.959949	2.65e-12	3.77e-10	UBASH3B	ubiquitin associated and SH3 domain containing B [Source:HGNC Symbol;Acc:HGNC:29884]	-	-	-	-	GO:0005737//cytoplasm	GO:0004725//protein tyrosine phosphatase activity;GO:0005515//protein binding;GO:0042802//identical protein binding;GO:0051219//phosphoprotein binding	GO:0006469//negative regulation of protein kinase activity;GO:0007165//signal transduction;GO:0009968//negative regulation of signal transduction;GO:0030168//platelet activation;GO:0035335//peptidyl-tyrosine dephosphorylation;GO:0038063//collagen-activated tyrosine kinase receptor signaling pathway;GO:0038065//collagen-activated signaling pathway;GO:0043393//regulation of protein binding;GO:00456…	--
ENSGALG00010013044	557	515	598	851	867	921	35.346	32.519	34.424	55.016	52.869	58.064	34.0963	55.3163	0.698089	3.5e-12	4.89e-10	NOS1AP	XP_031451615.1 carboxyl-terminal PDZ ligand of neuronal nitric oxide synthase protein isoform X1 [Phasianus colchicus]	Organismal Systems	Environmental adaptation	ko04713//Circadian entrainment	K16513	GO:0005739//mitochondrion;GO:0005901//caveola;GO:0030018//Z disc;GO:0030315//T-tubule;GO:0033017//sarcoplasmic reticulum membrane	GO:0050998//nitric-oxide synthase binding	-	--
MSTRG.1582	316	385	406	188	199	166	10.594	12.843	12.347	6.421	6.411	5.529	11.928	6.12033	-0.96267	7.3e-12	9.84e-10	--	palmitoyltransferase ZDHHC21 isoform X1 [Cygnus atratus]	-	-	-	-	-	-	-	--
ENSGALG00010024184	415	492	497	264	263	252	52.602	62.623	56.967	34.208	32.328	31.832	57.3973	32.7893	-0.807757	7.43e-12	9.93e-10	GAS2	XP_010161818.2 growth arrest-specific protein 2, partial [Antrostomus carolinensis]	-	-	-	-	-	GO:0008017//microtubule binding	-	--
ENSGALG00010021763	854	1013	1070	546	543	667	71.89	84.857	81.689	46.849	43.922	55.797	79.4787	48.856	-0.702032	1.45e-11	1.93e-09	CYP2C9	XP_015144012.2 cytochrome P450 2C9-like [Gallus gallus]	Metabolism;Metabolism;Metabolism;Metabolism;Metabolism	Global and overview maps;Lipid metabolism;Metabolism of cofactors and vitamins;Lipid metabolism;Lipid metabolism	ko01100//Metabolic pathways;ko00590//Arachidonic acid metabolism;ko00830//Retinol metabolism;ko00140//Steroid hormone biosynthesis;ko00591//Linoleic acid metabolism	K07413;K07413;K07413;K07413;K07413	-	GO:0004497//monooxygenase activity;GO:0005506//iron ion binding;GO:0016705//oxidoreductase activity, acting on paired donors, with incorporation or reduction of molecular oxygen;GO:0016712//oxidoreductase activity, acting on paired donors, with incorporation or reduction of molecular oxygen, reduced flavin or flavoprotein as one donor, and incorporation of one atom of oxygen;GO:0020037//heme bind…	-	--
ENSGALG00010023260	1247	1205	1386	804	849	582	39.133	37.595	39.892	25.679	26.001	18.16	38.8733	23.28	-0.73969	1.53e-11	2.01e-09	TMEM132D	XP_025011473.2 transmembrane protein 132D isoform X1 [Gallus gallus]	-	-	-	-	-	-	-	--
ENSGALG00010015733	253	264	286	445	459	562	5.409	5.615	5.585	9.692	9.689	11.937	5.53633	10.4393	0.915027	1.58e-11	2.05e-09	COL4A6	collagen type IV alpha 6 chain [Source:HGNC Symbol;Acc:HGNC:2208]	Cellular Processes;Environmental Information Processing	Cellular community - eukaryotes;Signaling molecules and interaction	ko04510//Focal adhesion;ko04512//ECM-receptor interaction	K06237;K06237	GO:0005581//collagen trimer;GO:0005587//collagen type IV trimer;GO:0005604//basement membrane	GO:0005201//extracellular matrix structural constituent	GO:0030198//extracellular matrix organization;GO:0038063//collagen-activated tyrosine kinase receptor signaling pathway;GO:0071230//cellular response to amino acid stimulus	--
ENSGALG00010022979	945	1008	1187	638	696	643	12.546	13.315	14.295	8.628	8.878	8.481	13.3853	8.66233	-0.627825	2.24e-11	2.88e-09	LAMA5	laminin subunit alpha 5 [Source:HGNC Symbol;Acc:HGNC:6485]	Cellular Processes;Environmental Information Processing	Cellular community - eukaryotes;Signaling molecules and interaction	ko04510//Focal adhesion;ko04512//ECM-receptor interaction	K06240;K06240	GO:0005604//basement membrane;GO:0005615//extracellular space;GO:0031012//extracellular matrix;GO:0031594//neuromuscular junction;GO:0043083//synaptic cleft;GO:0043259//laminin-10 complex;GO:0098965//extracellular matrix of synaptic cleft;GO:0098978//glutamatergic synapse	GO:0005102//signaling receptor binding;GO:0005178//integrin binding	GO:0001658//branching involved in ureteric bud morphogenesis;GO:0001738//morphogenesis of a polarized epithelium;GO:0001755//neural crest cell migration;GO:0001822//kidney development;GO:0001942//hair follicle development;GO:0007155//cell adhesion;GO:0007229//integrin-mediated signaling pathway;GO:0007517//muscle organ development;GO:0009887//animal organ morphogenesis;GO:0016331//morphogenesis o…	--
ENSGALG00010007695	774	846	951	502	579	454	44.601	47.918	49.294	28.978	31.838	25.718	47.271	28.8447	-0.712651	2.41e-11	3.05e-09	RASGRP3	RAS guanyl releasing protein 3 [Source:NCBI gene (formerly Entrezgene);Acc:421460]	Environmental Information Processing	Signal transduction	ko04010//MAPK signaling pathway	K12362	GO:0005737//cytoplasm;GO:0005886//plasma membrane;GO:0032045//guanyl-nucleotide exchange factor complex;GO:0048471//perinuclear region of cytoplasm	GO:0005085//guanyl-nucleotide exchange factor activity;GO:0005096//GTPase activator activity;GO:0005509//calcium ion binding;GO:0019900//kinase binding;GO:0031267//small GTPase binding;GO:0046872//metal ion binding	GO:0007264//small GTPase mediated signal transduction;GO:0007265//Ras protein signal transduction;GO:0043087//regulation of GTPase activity;GO:0043547//positive regulation of GTPase activity;GO:0050896//response to stimulus	--
ENSGALG00010002972	163	185	221	362	344	440	11.908	12.898	14.51	25.792	24.047	32.584	13.1053	27.4743	1.06793	2.46e-11	3.08e-09	ME1	malic enzyme 1 [Source:NCBI gene (formerly Entrezgene);Acc:374189]	Metabolism;Metabolism;Organismal Systems;Metabolism	Global and overview maps;Global and overview maps;Endocrine system;Carbohydrate metabolism	ko01100//Metabolic pathways;ko01200//Carbon metabolism;ko03320//PPAR signaling pathway;ko00620//Pyruvate metabolism	K00029;K00029;K00029;K00029	GO:0005737//cytoplasm	GO:0000287//magnesium ion binding;GO:0004470//malic enzyme activity;GO:0004471//malate dehydrogenase (decarboxylating) (NAD+) activity;GO:0004473//malate dehydrogenase (decarboxylating) (NADP+) activity;GO:0008948//oxaloacetate decarboxylase activity;GO:0016491//oxidoreductase activity;GO:0016616//oxidoreductase activity, acting on the CH-OH group of donors, NAD or NADP as acceptor;GO:0030145//ma…	GO:0006108//malate metabolic process;GO:0006734//NADH metabolic process;GO:0006739//NADP metabolic process;GO:0051289//protein homotetramerization;GO:1902031//regulation of NADP metabolic process	--
ENSGALG00010013306	279	275	299	495	455	511	10.307	10.109	10.02	18.63	16.152	18.755	10.1453	17.8457	0.814758	3.38e-11	4.07e-09	ARSB	arylsulfatase B [Source:HGNC Symbol;Acc:HGNC:714]	Metabolism;Cellular Processes;Metabolism	Global and overview maps;Transport and catabolism;Glycan biosynthesis and metabolism	ko01100//Metabolic pathways;ko04142//Lysosome;ko00531//Glycosaminoglycan degradation	K01135;K01135;K01135	-	GO:0003943//N-acetylgalactosamine-4-sulfatase activity;GO:0008484//sulfuric ester hydrolase activity	GO:0010632//regulation of epithelial cell migration;GO:0061580//colon epithelial cell migration	--
ENSGALG00010028876	257	270	321	461	500	574	10.52	10.943	12.278	19.54	19.99	23.73	11.247	21.0867	0.906791	3.54e-11	4.23e-09	ADAMTSL2	ADAMTS like 2 [Source:HGNC Symbol;Acc:HGNC:14631]	-	-	-	-	GO:0005576//extracellular region;GO:0031012//extracellular matrix	GO:0050436//microfibril binding	GO:0030198//extracellular matrix organization;GO:0030512//negative regulation of transforming growth factor beta receptor signaling pathway;GO:0060481//lobar bronchus epithelium development	--
ENSGALG00010008444	194	228	241	365	429	454	7.247	8.462	8.154	13.87	15.41	16.836	7.95433	15.372	0.950492	3.77e-11	4.47e-09	SLC7A11	solute carrier family 7 member 11 [Source:HGNC Symbol;Acc:HGNC:11059]	Cellular Processes	Cell growth and death	ko04216//Ferroptosis	K13869	GO:0005886//plasma membrane;GO:0009986//cell surface;GO:0016020//membrane;GO:0031526//brush border membrane;GO:0045177//apical part of cell;GO:0097449//astrocyte projection	GO:0015179//L-amino acid transmembrane transporter activity;GO:0015327//cystine:glutamate antiporter activity;GO:0022857//transmembrane transporter activity	GO:0003333//amino acid transmembrane transport;GO:0006749//glutathione metabolic process;GO:0006865//amino acid transport;GO:0007420//brain development;GO:0008542//visual learning;GO:0009636//response to toxic substance;GO:0014070//response to organic cyclic compound;GO:0015804//neutral amino acid transport;GO:0015811//L-cystine transport;GO:0015813//L-glutamate transmembrane transport;GO:0021591…	--
ENSGALG00010014682	1058	975	1084	677	699	513	39.201	35.947	36.435	25.555	24.888	18.884	37.1943	23.109	-0.686628	4.04e-11	4.76e-09	IL13RA1	interleukin 13 receptor subunit alpha 1 [Source:HGNC Symbol;Acc:HGNC:5974]	Environmental Information Processing	Signaling molecules and interaction	ko04060//Cytokine-cytokine receptor interaction	K05076	GO:0016020//membrane	GO:0004896//cytokine receptor activity;GO:0005515//protein binding	-	--
ENSGALG00010013436	185	159	183	319	329	357	8.441	7.161	7.509	14.598	14.125	15.92	7.70367	14.881	0.949854	4.08e-11	4.77e-09	NPAS2	neuronal PAS domain protein 2 [Source:NCBI gene (formerly Entrezgene);Acc:395433]	Organismal Systems	Environmental adaptation	ko04710//Circadian rhythm	K09026	GO:0005634//nucleus;GO:0005654//nucleoplasm;GO:0005667//transcription regulator complex;GO:0005737//cytoplasm;GO:0005829//cytosol	GO:0000981//DNA-binding transcription factor activity, RNA polymerase II-specific;GO:0003677//DNA binding;GO:0003700//DNA-binding transcription factor activity;GO:0046983//protein dimerization activity;GO:0051879//Hsp90 protein binding;GO:1990837//sequence-specific double-stranded DNA binding	GO:0006355//regulation of transcription, DNA-templated;GO:0006357//regulation of transcription by RNA polymerase II;GO:0006974//cellular response to DNA damage stimulus;GO:0019222//regulation of metabolic process;GO:0032922//circadian regulation of gene expression;GO:0045739//positive regulation of DNA repair;GO:0045893//positive regulation of transcription, DNA-templated;GO:0048511//rhythmic pro…	bHLH
ENSGALG00010013329	992	1128	1230	655	787	626	36.453	41.186	41.018	24.534	27.781	23.25	39.5523	25.1883	-0.651007	5.13e-11	5.87e-09	LIFR	LIF receptor subunit alpha [Source:NCBI gene (formerly Entrezgene);Acc:395262]	Environmental Information Processing	Signaling molecules and interaction	ko04060//Cytokine-cytokine receptor interaction	K05058	GO:0005886//plasma membrane;GO:0009897//external side of plasma membrane;GO:0016020//membrane;GO:0016323//basolateral plasma membrane;GO:0016328//lateral plasma membrane;GO:0043235//receptor complex	GO:0004896//cytokine receptor activity;GO:0004897//ciliary neurotrophic factor receptor activity;GO:0004923//leukemia inhibitory factor receptor activity;GO:0004924//oncostatin-M receptor activity;GO:0005127//ciliary neurotrophic factor receptor binding;GO:0005515//protein binding;GO:0019838//growth factor binding;GO:0019955//cytokine binding	GO:0008284//positive regulation of cell population proliferation;GO:0019221//cytokine-mediated signaling pathway;GO:0034097//response to cytokine;GO:0038165//oncostatin-M-mediated signaling pathway;GO:0048861//leukemia inhibitory factor signaling pathway;GO:0070120//ciliary neurotrophic factor-mediated signaling pathway	--
ENSGALG00010013501	2234	2326	2533	3181	3376	4191	165.47	169.927	168.926	238.997	238.969	306.542	168.108	261.503	0.63744	5.17e-11	5.87e-09	AKR1B10	aldo-keto reductase family 1 member B10 [Source:NCBI gene (formerly Entrezgene);Acc:395338]	Metabolism;Metabolism;Metabolism;Metabolism;Metabolism;Metabolism	Global and overview maps;Lipid metabolism;Carbohydrate metabolism;Carbohydrate metabolism;Metabolism of cofactors and vitamins;Carbohydrate metabolism	ko01100//Metabolic pathways;ko00561//Glycerolipid metabolism;ko00051//Fructose and mannose metabolism;ko00052//Galactose metabolism;ko00790//Folate biosynthesis;ko00040//Pentose and glucuronate interconversions	K00011;K00011;K00011;K00011;K00011;K00011	-	GO:0016491//oxidoreductase activity	-	--
ENSGALG00010014717	957	1111	1169	658	728	710	57.985	66.984	64.255	40.617	42.397	42.74	63.0747	41.918	-0.589491	6.1e-11	6.87e-09	ELOVL7	ELOVL fatty acid elongase 7 [Source:NCBI gene (formerly Entrezgene);Acc:431579]	Metabolism;Metabolism;Metabolism;Metabolism	Global and overview maps;Global and overview maps;Lipid metabolism;Lipid metabolism	ko01100//Metabolic pathways;ko01212//Fatty acid metabolism;ko01040//Biosynthesis of unsaturated fatty acids;ko00062//Fatty acid elongation	K10250;K10250;K10250;K10250	GO:0005783//endoplasmic reticulum;GO:0005789//endoplasmic reticulum membrane;GO:0016020//membrane	GO:0009922//fatty acid elongase activity;GO:0016740//transferase activity;GO:0102756//very-long-chain 3-ketoacyl-CoA synthase activity	GO:0006629//lipid metabolic process;GO:0006631//fatty acid metabolic process;GO:0006633//fatty acid biosynthetic process;GO:0006636//unsaturated fatty acid biosynthetic process;GO:0008610//lipid biosynthetic process;GO:0019367//fatty acid elongation, saturated fatty acid;GO:0030148//sphingolipid biosynthetic process;GO:0034625//fatty acid elongation, monounsaturated fatty acid;GO:0034626//fatty a…	--
ENSGALG00010021067	173	152	173	301	337	312	5.843	4.96	5.196	9.85	10.535	10.044	5.333	10.143	0.927465	8.94e-11	9.93e-09	SLC4A10	solute carrier family 4 member 10 [Source:HGNC Symbol;Acc:HGNC:13811]	-	-	-	-	GO:0005886//plasma membrane;GO:0016020//membrane;GO:0016323//basolateral plasma membrane;GO:0030425//dendrite;GO:0036477//somatodendritic compartment;GO:0043025//neuronal cell body;GO:0043679//axon terminus;GO:0045202//synapse;GO:0097440//apical dendrite;GO:0097441//basal dendrite;GO:0097442//CA3 pyramidal cell dendrite	GO:0005452//inorganic anion exchanger activity;GO:0008509//anion transmembrane transporter activity;GO:0008510//sodium:bicarbonate symporter activity	GO:0006811//ion transport;GO:0006820//anion transport;GO:0006885//regulation of pH;GO:0007601//visual perception;GO:0009416//response to light stimulus;GO:0009791//post-embryonic development;GO:0015698//inorganic anion transport;GO:0021860//pyramidal neuron development;GO:0030641//regulation of cellular pH;GO:0035264//multicellular organism growth;GO:0035641//locomotory exploration behavior;GO:00…	--
MSTRG.1493	343	324	343	500	587	612	32.867	30.893	29.816	48.811	54.051	58.262	31.192	53.708	0.783961	9.05e-11	9.98e-09	--	-	-	-	-	-	-	-	-	--
ENSGALG00010013303	12	5	8	56	59	58	1.231	0.472	0.647	5.927	5.574	5.891	0.783333	5.79733	2.88769	1.16e-10	1.27e-08	TFPI	tissue factor pathway inhibitor [Source:HGNC Symbol;Acc:HGNC:11760]	Organismal Systems	Immune system	ko04610//Complement and coagulation cascades	K03909	GO:0005576//extracellular region;GO:0005615//extracellular space;GO:0005901//caveola;GO:0009986//cell surface	GO:0004867//serine-type endopeptidase inhibitor activity;GO:0030414//peptidase inhibitor activity	GO:0010466//negative regulation of peptidase activity;GO:0030195//negative regulation of blood coagulation;GO:0071383//cellular response to steroid hormone stimulus	--
ENSGALG00010026069	99	105	110	206	227	236	5.676	5.991	5.722	12.033	12.507	13.444	5.79633	12.6613	1.12722	1.61e-10	1.69e-08	Slc2a9	XP_004934389.1 solute carrier family 2, facilitated glucose transporter member 11 [Gallus gallus]	-	-	-	-	GO:0016020//membrane	GO:0022857//transmembrane transporter activity	GO:0055085//transmembrane transport	--
ENSGALG00010010134	410	360	407	186	241	215	26.378	23.047	23.754	12.191	14.9	13.743	24.393	13.6113	-0.841659	2.02e-10	2.08e-08	OTOP1	otopetrin 1 [Source:HGNC Symbol;Acc:HGNC:19656]	-	-	-	-	GO:0005886//plasma membrane;GO:0016020//membrane	GO:0015252//proton channel activity	GO:0009590//detection of gravity;GO:0032869//cellular response to insulin stimulus;GO:0042472//inner ear morphogenesis;GO:0060336//negative regulation of interferon-gamma-mediated signaling pathway;GO:1902600//proton transmembrane transport	--
ENSGALG00010006245	786	735	886	1296	1278	1098	33.836	33.163	36.458	58.123	53.877	45.007	34.4857	52.3357	0.601798	2.32e-10	2.37e-08	PFKFB3	6-phosphofructo-2-kinase/fructose-2,6-biphosphatase 3 [Source:HGNC Symbol;Acc:HGNC:8874]	Metabolism;Metabolism	Global and overview maps;Carbohydrate metabolism	ko01100//Metabolic pathways;ko00051//Fructose and mannose metabolism	K01103;K01103	GO:0005654//nucleoplasm	GO:0003824//catalytic activity;GO:0003873//6-phosphofructo-2-kinase activity;GO:0005524//ATP binding	GO:0006000//fructose metabolic process;GO:0006003//fructose 2,6-bisphosphate metabolic process	--
ENSGALG00010027410	2533	2978	3118	4913	5081	6317	178.075	206.875	198.809	349.696	340.848	442.352	194.586	377.632	0.956571	3.52e-10	3.56e-08	ALAS1	5'-aminolevulinate synthase 1 [Source:NCBI gene (formerly Entrezgene);Acc:552895]	Metabolism;Metabolism;Metabolism	Global and overview maps;Amino acid metabolism;Metabolism of cofactors and vitamins	ko01100//Metabolic pathways;ko00260//Glycine, serine and threonine metabolism;ko00860//Porphyrin metabolism	K00643;K00643;K00643	GO:0005654//nucleoplasm;GO:0005739//mitochondrion;GO:0005743//mitochondrial inner membrane;GO:0005759//mitochondrial matrix;GO:0005829//cytosol;GO:0016020//membrane	GO:0003824//catalytic activity;GO:0003870//5-aminolevulinate synthase activity;GO:0016740//transferase activity;GO:0016746//acyltransferase activity;GO:0030170//pyridoxal phosphate binding;GO:0042802//identical protein binding	GO:0006778//porphyrin-containing compound metabolic process;GO:0006782//protoporphyrinogen IX biosynthetic process;GO:0006783//heme biosynthetic process;GO:0009058//biosynthetic process;GO:0033014//tetrapyrrole biosynthetic process;GO:0042541//hemoglobin biosynthetic process;GO:0048821//erythrocyte development;GO:1903412//response to bile acid	--
ENSGALG00010029709	294	242	350	566	503	499	17.357	14.051	18.949	33.454	28.547	29.618	16.7857	30.5397	0.863454	7.23e-10	7.08e-08	SLC6A4	solute carrier family 6 member 4 [Source:NCBI gene (formerly Entrezgene);Acc:404747]	Organismal Systems;Organismal Systems	Nervous system;Nervous system	ko04721//Synaptic vesicle cycle;ko04726//Serotonergic synapse	K05037;K05037	GO:0005768//endosome;GO:0005886//plasma membrane;GO:0005925//focal adhesion;GO:0010008//endosome membrane;GO:0012505//endomembrane system;GO:0016020//membrane;GO:0043005//neuron projection;GO:0045121//membrane raft;GO:0045202//synapse;GO:0070161//anchoring junction;GO:0098793//presynapse	GO:0005178//integrin binding;GO:0005326//neurotransmitter transmembrane transporter activity;GO:0005335//serotonin:sodium symporter activity;GO:0008504//monoamine transmembrane transporter activity;GO:0015293//symporter activity;GO:0015297//antiporter activity;GO:0031402//sodium ion binding;GO:0046872//metal ion binding;GO:0050998//nitric-oxide synthase binding;GO:0051378//serotonin binding	GO:0006836//neurotransmitter transport;GO:0006837//serotonin transport;GO:0009636//response to toxic substance;GO:0010628//positive regulation of gene expression;GO:0015844//monoamine transport;GO:0035176//social behavior;GO:0035725//sodium ion transmembrane transport;GO:0045787//positive regulation of cell cycle;GO:0046621//negative regulation of organ growth;GO:0048484//enteric nervous system d…	--
ENSGALG00010025890	287	255	277	463	455	440	4.707	4.256	4.384	7.538	6.515	6.798	4.449	6.95033	0.643601	7.42e-10	7.23e-08	SCG2	secretogranin II [Source:HGNC Symbol;Acc:HGNC:10575]	-	-	-	-	GO:0005615//extracellular space;GO:0030141//secretory granule;GO:0031045//dense core granule;GO:0098992//neuronal dense core vesicle	GO:0005125//cytokine activity;GO:0042056//chemoattractant activity	GO:0000165//MAPK cascade;GO:0001525//angiogenesis;GO:0001938//positive regulation of endothelial cell proliferation;GO:0035556//intracellular signal transduction;GO:0048245//eosinophil chemotaxis;GO:0050918//positive chemotaxis;GO:0050930//induction of positive chemotaxis;GO:2000352//negative regulation of endothelial cell apoptotic process;GO:2001237//negative regulation of extrinsic apoptotic s…	--
ENSGALG00010001692	2022	1882	2264	3141	3256	2617	95.97	88.801	97.384	152.383	148.527	123.132	94.0517	141.347	0.587719	7.84e-10	7.59e-08	ALDH18A1	aldehyde dehydrogenase 18 family member A1 [Source:HGNC Symbol;Acc:HGNC:9722]	Metabolism;Metabolism;Metabolism	Global and overview maps;Global and overview maps;Amino acid metabolism	ko01100//Metabolic pathways;ko01230//Biosynthesis of amino acids;ko00330//Arginine and proline metabolism	K12657;K12657;K12657	GO:0005737//cytoplasm;GO:0005739//mitochondrion	GO:0000166//nucleotide binding;GO:0003824//catalytic activity;GO:0004349//glutamate 5-kinase activity;GO:0004350//glutamate-5-semialdehyde dehydrogenase activity;GO:0005524//ATP binding;GO:0016301//kinase activity;GO:0016491//oxidoreductase activity;GO:0016620//oxidoreductase activity, acting on the aldehyde or oxo group of donors, NAD or NADP as acceptor;GO:0016740//transferase activity;GO:00428…	GO:0006536//glutamate metabolic process;GO:0006561//proline biosynthetic process;GO:0006592//ornithine biosynthetic process;GO:0008152//metabolic process;GO:0008652//cellular amino acid biosynthetic process;GO:0016310//phosphorylation;GO:0019240//citrulline biosynthetic process;GO:0055129//L-proline biosynthetic process	--
ENSGALG00010021999	308	311	299	465	516	509	20.526	24.926	20.864	29.434	31.874	40.566	22.1053	33.958	0.619357	8.26e-10	7.94e-08	ANKRD22	ankyrin repeat domain 22 [Source:NCBI gene (formerly Entrezgene);Acc:771419]	-	-	-	-	-	GO:0005515//protein binding	-	--
ENSGALG00010027118	153	137	200	288	327	364	10.7	9.561	12.474	20.193	22.222	25.128	10.9117	22.5143	1.04497	9.07e-10	8.62e-08	ABHD6	abhydrolase domain containing 6, acylglycerol lipase [Source:HGNC Symbol;Acc:HGNC:21398]	Organismal Systems	Nervous system	ko04723//Retrograde endocannabinoid signaling	K13700	GO:0005739//mitochondrion	GO:0047372//acylglycerol lipase activity	GO:0046464//acylglycerol catabolic process	--
ENSGALG00010015632	193	237	250	385	379	521	5.024	6.18	5.86	10.145	9.36	13.265	5.688	10.9233	0.94142	1.49e-09	1.38e-07	COL4A5	collagen type IV alpha 5 chain [Source:HGNC Symbol;Acc:HGNC:2207]	Cellular Processes;Environmental Information Processing	Cellular community - eukaryotes;Signaling molecules and interaction	ko04510//Focal adhesion;ko04512//ECM-receptor interaction	K06237;K06237	GO:0005581//collagen trimer;GO:0005587//collagen type IV trimer;GO:0005604//basement membrane;GO:0031594//neuromuscular junction	GO:0005201//extracellular matrix structural constituent	GO:0007528//neuromuscular junction development;GO:0038063//collagen-activated tyrosine kinase receptor signaling pathway	--
ENSGALG00010004576	243	238	299	439	426	468	8.969	8.753	10.023	16.507	15.168	17.229	9.24833	16.3013	0.817725	1.69e-09	1.54e-07	STEAP2	STEAP2 metalloreductase [Source:HGNC Symbol;Acc:HGNC:17885]	Organismal Systems	Digestive system	ko04978//Mineral absorption	K14738	GO:0000139//Golgi membrane;GO:0005768//endosome;GO:0005769//early endosome;GO:0005829//cytosol;GO:0005886//plasma membrane;GO:0010008//endosome membrane;GO:0016020//membrane;GO:0030140//trans-Golgi network transport vesicle	GO:0008823//cupric reductase activity;GO:0052851//ferric-chelate reductase (NADPH) activity	GO:0006893//Golgi to plasma membrane transport;GO:0006897//endocytosis;GO:0009725//response to hormone;GO:0015677//copper ion import;GO:0034755//iron ion transmembrane transport;GO:0045055//regulated exocytosis;GO:0098705//copper ion import across plasma membrane;GO:0098711//iron ion import across plasma membrane	--
ENSGALG00010013959	254	281	303	120	172	126	17.322	19.027	18.685	8.219	11.102	8.587	18.3447	9.30267	-0.979644	2.65e-09	2.37e-07	STK32A	serine/threonine kinase 32A [Source:NCBI gene (formerly Entrezgene);Acc:416351]	-	-	-	-	-	GO:0004672//protein kinase activity;GO:0005524//ATP binding	GO:0006468//protein phosphorylation	--
ENSGALG00010021719	1547	1209	1560	2202	2294	1937	89.237	69.396	81.632	129.323	127.137	110.959	80.0883	122.473	0.6128	2.66e-09	2.37e-07	BHLHE40	basic helix-loop-helix family member e40 [Source:NCBI gene (formerly Entrezgene);Acc:416108]	Organismal Systems	Environmental adaptation	ko04710//Circadian rhythm	K03729	GO:0005634//nucleus;GO:0016604//nuclear body	GO:0000978//RNA polymerase II cis-regulatory region sequence-specific DNA binding;GO:0000981//DNA-binding transcription factor activity, RNA polymerase II-specific;GO:0001227//DNA-binding transcription repressor activity, RNA polymerase II-specific;GO:0003677//DNA binding;GO:0019904//protein domain specific binding;GO:0042803//protein homodimerization activity;GO:0043425//bHLH transcription facto…	GO:0000122//negative regulation of transcription by RNA polymerase II;GO:0006355//regulation of transcription, DNA-templated;GO:0006357//regulation of transcription by RNA polymerase II;GO:0007623//circadian rhythm;GO:0009952//anterior/posterior pattern specification;GO:0032922//circadian regulation of gene expression;GO:0042752//regulation of circadian rhythm;GO:0043153//entrainment of circadian…	bHLH
ENSGALG00010012360	595	567	600	400	383	311	11.793	11.182	10.788	8.077	7.295	6.124	11.2543	7.16533	-0.651375	2.97e-09	2.62e-07	ROS1	ROS proto-onco 1, receptor tyrosine kinase [Source:NCBI gene (formerly Entrezgene);Acc:396192]	Environmental Information Processing	Signal transduction	ko04013//MAPK signaling pathway - fly	K05088	GO:0009986//cell surface;GO:0016020//membrane;GO:0043235//receptor complex;GO:0048471//perinuclear region of cytoplasm	GO:0000166//nucleotide binding;GO:0004672//protein kinase activity;GO:0004713//protein tyrosine kinase activity;GO:0004714//transmembrane receptor protein tyrosine kinase activity;GO:0005515//protein binding;GO:0005524//ATP binding;GO:0019903//protein phosphatase binding	GO:0002066//columnar/cuboidal epithelial cell development;GO:0006468//protein phosphorylation;GO:0007165//signal transduction;GO:0007169//transmembrane receptor protein tyrosine kinase signaling pathway;GO:0007283//spermatogenesis;GO:0010467//gene expression;GO:0010629//negative regulation of gene expression;GO:0010966//regulation of phosphate transport;GO:0030154//cell differentiation;GO:0032006…	--
MSTRG.6746	181	228	221	93	94	111	6.306	7.905	6.985	3.301	3.147	3.842	7.06533	3.43	-1.04255	3.13e-09	2.74e-07	--	-	-	-	-	-	-	-	-	--
ENSGALG00010004871	34	40	38	98	105	114	0.978	1.145	0.967	2.871	2.916	3.257	1.03	3.01467	1.54935	5.15e-09	4.34e-07	C11orf87	chromosome 11 open reading frame 87 [Source:HGNC Symbol;Acc:HGNC:33788]	-	-	-	-	-	-	-	--
ENSGALG00010012059	634	697	737	930	1021	1082	69.482	76.901	73.554	105.351	107.751	118.638	73.3123	110.58	0.592963	5.19e-09	4.36e-07	ARHGDIB	Rho GDP dissociation inhibitor beta [Source:NCBI gene (formerly Entrezgene);Acc:417941]	Organismal Systems;Organismal Systems	Nervous system;Excretory system	ko04722//Neurotrophin signaling pathway;ko04962//Vasopressin-regulated water reabsorption	K12462;K12462	GO:0005737//cytoplasm;GO:0005829//cytosol;GO:0016020//membrane	GO:0003924//GTPase activity;GO:0005094//Rho GDP-dissociation inhibitor activity;GO:0005515//protein binding;GO:0031267//small GTPase binding	GO:0007266//Rho protein signal transduction;GO:0035023//regulation of Rho protein signal transduction;GO:1901164//negative regulation of trophoblast cell migration	--
ENSGALG00010006293	189	159	213	79	88	90	14.025	10.876	13.662	5.362	6.109	6.683	12.8543	6.05133	-1.08693	6.03e-09	5e-07	SLC22A3	solute carrier family 22 member 3 [Source:HGNC Symbol;Acc:HGNC:10967]	Human Diseases	Cancer: overview	ko05231//Choline metabolism in cancer	K08200	GO:0005886//plasma membrane;GO:0012505//endomembrane system;GO:0016020//membrane;GO:0016323//basolateral plasma membrane;GO:0016324//apical plasma membrane;GO:0031966//mitochondrial membrane;GO:0043025//neuronal cell body	GO:0005326//neurotransmitter transmembrane transporter activity;GO:0008504//monoamine transmembrane transporter activity;GO:0015101//organic cation transmembrane transporter activity;GO:0015651//quaternary ammonium group transmembrane transporter activity;GO:0019534//toxin transmembrane transporter activity;GO:0022857//transmembrane transporter activity	GO:0006836//neurotransmitter transport;GO:0006837//serotonin transport;GO:0015695//organic cation transport;GO:0015697//quaternary ammonium group transport;GO:0015718//monocarboxylic acid transport;GO:0015844//monoamine transport;GO:0015850//organic hydroxy compound transport;GO:0015872//dopamine transport;GO:0015874//norepinephrine transport;GO:0032098//regulation of appetite;GO:0042908//xenobio…	--
ENSGALG00010016059	468	455	489	691	669	737	27.524	26.628	26.089	41.403	37.809	43.063	26.747	40.7583	0.607718	7.15e-09	5.87e-07	EPDR1	ependymin related 1 [Source:HGNC Symbol;Acc:HGNC:17572]	-	-	-	-	GO:0005576//extracellular region;GO:0005764//lysosome	GO:0005509//calcium ion binding;GO:0005543//phospholipid binding;GO:0042802//identical protein binding;GO:1905573//ganglioside GM1 binding	GO:0007160//cell-matrix adhesion;GO:1990764//myofibroblast contraction	--
ENSGALG00010021439	349	349	401	540	561	644	9.155	10.124	10.243	15.087	15.28	15.984	9.84067	15.4503	0.65081	7.2e-09	5.89e-07	ITPRIP	inositol 1,4,5-trisphosphate receptor interacting protein [Source:HGNC Symbol;Acc:HGNC:29370]	-	-	-	-	GO:0005640//nuclear outer membrane	GO:0004860//protein kinase inhibitor activity	GO:0008625//extrinsic apoptotic signaling pathway via death domain receptors;GO:1902042//negative regulation of extrinsic apoptotic signaling pathway via death domain receptors	--
ENSGALG00010025978	539	528	522	332	362	334	30.787	29.952	26.994	19.307	19.876	18.947	29.2443	19.3767	-0.593837	7.86e-09	6.39e-07	TRIM29	tripartite motif containing 29 [Source:HGNC Symbol;Acc:HGNC:17274]	-	-	-	-	GO:0005737//cytoplasm	GO:0002039//p53 binding;GO:0008270//zinc ion binding;GO:0042802//identical protein binding	GO:0000122//negative regulation of transcription by RNA polymerase II;GO:1900181//negative regulation of protein localization to nucleus	--
ENSGALG00010004366	156	167	174	71	84	73	7.099	7.395	6.798	3.091	3.662	3.468	7.09733	3.407	-1.05878	1.08e-08	8.44e-07	UNC5C	unc-5 netrin receptor C [Source:NCBI gene (formerly Entrezgene);Acc:395101]	-	-	-	-	GO:0005886//plasma membrane;GO:0016020//membrane;GO:0030027//lamellipodium;GO:0030175//filopodium;GO:0030424//axon;GO:0030425//dendrite;GO:0030426//growth cone;GO:0043025//neuronal cell body	GO:0005042//netrin receptor activity;GO:0005043//netrin receptor activity involved in chemorepulsion;GO:0005515//protein binding;GO:0015631//tubulin binding;GO:0019901//protein kinase binding	GO:0006915//apoptotic process;GO:0007165//signal transduction;GO:0007411//axon guidance;GO:0007420//brain development;GO:0030334//regulation of cell migration;GO:0033564//anterior/posterior axon guidance;GO:0035234//ectopic germ cell programmed cell death;GO:0038007//netrin-activated signaling pathway;GO:0043065//positive regulation of apoptotic process;GO:0051094//positive regulation of developm…	--
ENSGALG00010012428	391	484	481	283	275	261	24.063	29.749	26.907	17.915	16.445	16.074	26.9063	16.8113	-0.678512	1.1e-08	8.47e-07	CCNE2	cyclin E2 [Source:NCBI gene (formerly Entrezgene);Acc:420231]	Cellular Processes;Cellular Processes;Cellular Processes;Cellular Processes	Cell growth and death;Cell growth and death;Cell growth and death;Cell growth and death	ko04218//Cellular senescence;ko04110//Cell cycle;ko04114//Oocyte meiosis;ko04115//p53 signaling pathway	K06626;K06626;K06626;K06626	GO:0097135//cyclin E2-CDK2 complex	GO:0016538//cyclin-dependent protein serine/threonine kinase regulator activity	GO:0000723//telomere maintenance;GO:0006270//DNA replication initiation;GO:0007129//homologous chromosome pairing at meiosis;GO:0032880//regulation of protein localization;GO:0051726//regulation of cell cycle;GO:0070192//chromosome organization involved in meiotic cell cycle	--
ENSGALG00010009727	327	360	394	190	238	169	13.367	14.643	14.61	7.912	9.349	6.863	14.2067	8.04133	-0.821061	1.16e-08	8.85e-07	CDH20	cadherin 20, type 2 [Source:NCBI gene (formerly Entrezgene);Acc:373927]	-	-	-	-	GO:0005886//plasma membrane;GO:0005912//adherens junction;GO:0016020//membrane;GO:0016342//catenin complex	GO:0005509//calcium ion binding;GO:0045296//cadherin binding;GO:0046872//metal ion binding	GO:0000902//cell morphogenesis;GO:0007043//cell-cell junction assembly;GO:0007155//cell adhesion;GO:0007156//homophilic cell adhesion via plasma membrane adhesion molecules;GO:0016339//calcium-dependent cell-cell adhesion via plasma membrane cell adhesion molecules;GO:0034332//adherens junction organization;GO:0044331//cell-cell adhesion mediated by cadherin;GO:0098609//cell-cell adhesion	--
ENSGALG00010016073	51	28	59	118	109	185	7.359	4.02	7.723	17.346	15.113	26.519	6.36733	19.6593	1.62645	2.31e-08	1.7e-06	SAXO1	stabilizer of axonemal microtubules 1 [Source:HGNC Symbol;Acc:HGNC:28566]	-	-	-	-	GO:0005814//centriole;GO:0005879//axonemal microtubule;GO:0031514//motile cilium;GO:0036064//ciliary basal body;GO:0036126//sperm flagellum	GO:0008017//microtubule binding	GO:0009631//cold acclimation;GO:0045724//positive regulation of cilium assembly;GO:0050821//protein stabilization;GO:0070417//cellular response to cold	--
ENSGALG00010023368	541	521	564	367	364	274	7.05	6.572	6.688	4.991	4.691	3.455	6.77	4.379	-0.628554	2.6e-08	1.91e-06	pol	XP_031318227.1 uncharacterized protein LOC116156322 [Camelus dromedarius]	-	-	-	-	-	GO:0003676//nucleic acid binding;GO:0004523//RNA-DNA hybrid ribonuclease activity	GO:0015074//DNA integration	--
ENSGALG00010023054	86	81	90	163	174	197	3.372	4.621	3.25	6.653	6.366	8.719	3.74767	7.246	0.951192	2.72e-08	1.99e-06	AQP9	aquaporin 9 [Source:NCBI gene (formerly Entrezgene);Acc:415402]	Organismal Systems;Organismal Systems	Immune system;Digestive system	ko04613//Neutrophil extracellular trap formation;ko04976//Bile secretion	K09877;K09877	GO:0005886//plasma membrane;GO:0016020//membrane;GO:0016323//basolateral plasma membrane;GO:0043231//intracellular membrane-bounded organelle	GO:0015204//urea transmembrane transporter activity;GO:0015250//water channel activity;GO:0015254//glycerol channel activity;GO:0015265//urea channel activity;GO:0015267//channel activity	GO:0006833//water transport;GO:0015793//glycerol transport;GO:0055085//transmembrane transport;GO:0071320//cellular response to cAMP;GO:0071918//urea transmembrane transport	--
ENSGALG00010009266	141	132	157	276	249	256	3.169	3.004	3.257	5.969	5.429	5.664	3.14333	5.68733	0.855457	2.89e-08	2.09e-06	PCDH7	protocadherin 7 [Source:HGNC Symbol;Acc:HGNC:8659]	-	-	-	-	GO:0005886//plasma membrane;GO:0016020//membrane	GO:0005509//calcium ion binding	GO:0007155//cell adhesion;GO:0007156//homophilic cell adhesion via plasma membrane adhesion molecules	--
ENSGALG00010003853	374	347	384	208	250	188	3.688	3.406	3.441	2.088	2.375	1.847	3.51167	2.10333	-0.739478	3.01e-08	2.16e-06	X-element\ORF2	PKU48772.1 reverse hypothetical protein [Limosa lapponica baueri]	Genetic Information Processing	Translation	ko03008//Ribosome biogenesis in eukaryotes	K14530	-	-	-	--
ENSGALG00010023195	96	95	121	249	204	186	2.91	2.865	3.327	7.688	5.942	5.611	3.034	6.41367	1.07993	3.03e-08	2.17e-06	COL24A1	XP_015146330.2 collagen alpha-1(XXIV) chain isoform X1 [Gallus gallus]	Organismal Systems	Digestive system	ko04974//Protein digestion and absorption	K19721	-	GO:0005201//extracellular matrix structural constituent	GO:0002244//hematopoietic progenitor cell differentiation	--
ENSGALG00010021732	892	809	919	572	651	458	32.581	29.519	30.451	21.285	22.85	16.62	30.8503	20.2517	-0.607245	3.34e-08	2.37e-06	CASR	calcium sensing receptor [Source:HGNC Symbol;Acc:HGNC:1514]	Organismal Systems	Immune system	ko04621//NOD-like receptor signaling pathway	K04612	GO:0005886//plasma membrane;GO:0016020//membrane	GO:0004930//G protein-coupled receptor activity;GO:0005509//calcium ion binding;GO:0016597//amino acid binding;GO:0042803//protein homodimerization activity	GO:0005513//detection of calcium ion;GO:0006874//cellular calcium ion homeostasis;GO:0007186//G protein-coupled receptor signaling pathway;GO:0010628//positive regulation of gene expression;GO:0032781//positive regulation of ATPase activity;GO:0051924//regulation of calcium ion transport;GO:0070509//calcium ion import	--
ENSGALG00010016991	406	477	457	273	293	187	22.293	26.365	23.119	15.548	15.555	10.301	23.9257	13.8013	-0.793751	3.36e-08	2.37e-06	PDLIM3	PDZ and LIM domain 3 [Source:NCBI gene (formerly Entrezgene);Acc:414873]	-	-	-	-	GO:0005829//cytosol	GO:0005515//protein binding	-	--
ENSGALG00010020106	164	198	181	297	309	332	10.088	12.119	10.1	18.611	18.264	20.288	10.769	19.0543	0.823235	3.62e-08	2.54e-06	Tmem52	XP_040507391.1 transmembrane protein 52 isoform X1 [Gallus gallus]	-	-	-	-	-	-	-	--
ENSGALG00010029394	48	41	50	115	102	137	1.828	1.553	1.727	4.461	3.732	5.183	1.70267	4.45867	1.38882	3.75e-08	2.62e-06	CYGB	cytoglobin [Source:NCBI gene (formerly Entrezgene);Acc:427802]	-	-	-	-	GO:0043005//neuron projection;GO:0043025//neuronal cell body;GO:0110165//cellular anatomical entity	GO:0005344//oxygen carrier activity;GO:0005506//iron ion binding;GO:0016491//oxidoreductase activity;GO:0019825//oxygen binding;GO:0020037//heme binding;GO:0046872//metal ion binding	GO:0015671//oxygen transport	--
ENSGALG00010001226	74	64	61	23	14	17	2.864	2.457	2.167	0.901	0.521	0.661	2.496	0.694333	-1.84592	6.26e-08	4.2e-06	VEPH1	ventricular zone expressed PH domain containing 1 [Source:HGNC Symbol;Acc:HGNC:25735]	-	-	-	-	-	-	GO:0030512//negative regulation of transforming growth factor beta receptor signaling pathway;GO:0060392//negative regulation of SMAD protein signal transduction	--
MSTRG.16886	1035	1060	1298	711	852	732	16.063	16.943	18.721	11.006	12.391	10.478	17.2423	11.2917	-0.610697	6.8e-08	4.55e-06	--	reverse transcriptase, partial [Gallus gallus]	-	-	-	-	-	-	-	--
ENSGALG00010008251	367	365	412	567	554	586	17.62	17.427	18.038	27.717	25.544	27.935	17.695	27.0653	0.613104	7.47e-08	4.95e-06	AHRR	aryl-hydrocarbon receptor repressor [Source:NCBI gene (formerly Entrezgene);Acc:420989]	-	-	-	-	GO:0005667//transcription regulator complex	GO:0001046//core promoter sequence-specific DNA binding;GO:0043425//bHLH transcription factor binding;GO:0046982//protein heterodimerization activity;GO:0046983//protein dimerization activity	GO:0006355//regulation of transcription, DNA-templated;GO:0045892//negative regulation of transcription, DNA-templated	bHLH
ENSGALG00010009557	264	195	269	412	383	427	45.061	33.12	41.652	71.643	62.82	72.409	39.9443	68.9573	0.787713	8.92e-08	5.84e-06	CIDEC	cell death inducing DFFA like effector c [Source:NCBI gene (formerly Entrezgene);Acc:100859733]	-	-	-	-	GO:0005811//lipid droplet;GO:0005829//cytosol	-	GO:0006915//apoptotic process;GO:0019915//lipid storage;GO:0034389//lipid droplet organization;GO:0050995//negative regulation of lipid catabolic process;GO:0097194//execution phase of apoptosis	--
ENSGALG00010019799	607	579	751	947	970	916	39.8	37.285	43.955	62.909	60.99	58.776	40.3467	60.8917	0.593795	1e-07	6.5e-06	DOK2	docking protein 2 [Source:HGNC Symbol;Acc:HGNC:2991]	Environmental Information Processing	Signal transduction	ko04013//MAPK signaling pathway - fly	K20234	-	GO:0005068//transmembrane receptor protein tyrosine kinase adaptor activity	GO:0007169//transmembrane receptor protein tyrosine kinase signaling pathway;GO:0007265//Ras protein signal transduction	--
ENSGALG00010015071	145	149	167	239	284	297	9.894	10.116	10.337	16.614	18.621	20.133	10.1157	18.456	0.867499	1.05e-07	6.74e-06	SNAI1	snail family transcriptional repressor 1 [Source:NCBI gene (formerly Entrezgene);Acc:396047]	Cellular Processes	Cellular community - eukaryotes	ko04520//Adherens junction	K05707	-	GO:0000978//RNA polymerase II cis-regulatory region sequence-specific DNA binding;GO:0000981//DNA-binding transcription factor activity, RNA polymerase II-specific	GO:0006355//regulation of transcription, DNA-templated;GO:0006357//regulation of transcription by RNA polymerase II	zf-C2H2
ENSGALG00010012259	267	281	301	149	174	171	9.746	10.207	9.975	5.542	6.104	6.194	9.976	5.94667	-0.74638	1.41e-07	8.86e-06	IL1RAPL2	interleukin 1 receptor accessory protein like 2 [Source:HGNC Symbol;Acc:HGNC:5997]	-	-	-	-	GO:0098978//glutamatergic synapse	-	GO:0007165//signal transduction;GO:1905606//regulation of presynapse assembly	--
ENSGALG00010024605	181	159	159	281	303	269	14.682	12.593	11.592	23.051	23.535	21.756	12.9557	22.7807	0.814227	1.55e-07	9.67e-06	LSP1P1	lymphocyte-specific protein 1 pseudo 1 [Source:NCBI gene (formerly Entrezgene);Acc:374254]	Organismal Systems	Immune system	ko04625//C-type lectin receptor signaling pathway	K14957	-	GO:0003779//actin binding;GO:0008092//cytoskeletal protein binding	GO:0006935//chemotaxis;GO:0006952//defense response;GO:0007165//signal transduction;GO:0098761//cellular response to interleukin-7	--
ENSGALG00010024128	125	93	146	243	203	276	11.498	9.501	13.743	21.268	20.877	28.106	11.5807	23.417	1.01584	1.57e-07	9.72e-06	PHLDA2	pleckstrin homology like domain family A member 2 [Source:NCBI gene (formerly Entrezgene);Acc:423088]	-	-	-	-	GO:0005737//cytoplasm	GO:1901981//phosphatidylinositol phosphate binding	GO:0043065//positive regulation of apoptotic process	--
ENSGALG00010011044	271	225	232	131	151	99	29.418	24.845	22.658	14.932	15.096	10.599	25.6403	13.5423	-0.920939	1.68e-07	1.03e-05	MBL2	mannose binding lectin 2 [Source:NCBI gene (formerly Entrezgene);Acc:374267]	Cellular Processes	Transport and catabolism	ko04145//Phagosome	K03991	-	-	-	--
ENSGALG00010022932	137	121	171	59	69	64	5.704	5.295	6.839	2.707	2.978	2.797	5.946	2.82733	-1.07248	1.77e-07	1.07e-05	OPCML	opioid binding protein/cell adhesion molecule like [Source:NCBI gene (formerly Entrezgene);Acc:395422]	-	-	-	-	-	-	-	--
ENSGALG00010010678	248	286	257	127	165	155	15.316	15.132	11.839	8.569	7.245	7.865	14.0957	7.893	-0.836606	2.32e-07	1.37e-05	KCNIP1	potassium voltage-gated channel interacting protein 1 [Source:HGNC Symbol;Acc:HGNC:15521]	-	-	-	-	GO:0005737//cytoplasm;GO:0008076//voltage-gated potassium channel complex;GO:0009898//cytoplasmic side of plasma membrane	GO:0005509//calcium ion binding;GO:0015459//potassium channel regulator activity;GO:0044325//transmembrane transporter binding;GO:0046872//metal ion binding	GO:1901379//regulation of potassium ion transmembrane transport	--
ENSGALG00010028044	238	249	255	129	161	126	31.796	33.722	31.193	18.208	20.877	16.714	32.237	18.5997	-0.793441	2.35e-07	1.38e-05	GAMT	guanidinoacetate N-methyltransferase [Source:HGNC Symbol;Acc:HGNC:4136]	Metabolism;Metabolism;Metabolism	Global and overview maps;Amino acid metabolism;Amino acid metabolism	ko01100//Metabolic pathways;ko00330//Arginine and proline metabolism;ko00260//Glycine, serine and threonine metabolism	K00542;K00542;K00542	-	GO:0030731//guanidinoacetate N-methyltransferase activity	-	--
ENSGALG00010029174	117	93	103	40	35	49	4.455	3.523	3.557	1.552	1.281	1.853	3.845	1.562	-1.29959	2.44e-07	1.43e-05	CALN1	calneuron 1 [Source:HGNC Symbol;Acc:HGNC:13248]	-	-	-	-	GO:0032588//trans-Golgi network membrane	GO:0005509//calcium ion binding	-	--
ENSGALG00010008142	153	174	222	94	88	89	12.776	15.296	17.903	8.24	7.518	7.897	15.325	7.885	-0.958704	2.73e-07	1.58e-05	CD247	CD247 molecule [Source:NCBI gene (formerly Entrezgene);Acc:395911]	Human Diseases;Organismal Systems;Human Diseases;Organismal Systems;Organismal Systems;Organismal Systems;Human Diseases;Human Diseases	Infectious disease: viral;Immune system;Infectious disease: viral;Immune system;Immune system;Immune system;Cancer: overview;Infectious disease: parasitic	ko05169//Epstein-Barr virus infection;ko04650//Natural killer cell mediated cytotoxicity;ko05170//Human immunodeficiency virus 1 infection;ko04660//T cell receptor signaling pathway;ko04659//Th17 cell differentiation;ko04658//Th1 and Th2 cell differentiation;ko05235//PD-L1 expression and PD-1 checkpoint pathway in cancer;ko05142//Chagas disease	K06453;K06453;K06453;K06453;K06453;K06453;K06453;K06453	GO:0005737//cytoplasm;GO:0005794//Golgi apparatus;GO:0005886//plasma membrane;GO:0016020//membrane;GO:0033001//Fc-gamma receptor III complex;GO:0042101//T cell receptor complex;GO:0042105//alpha-beta T cell receptor complex	GO:0004888//transmembrane signaling receptor activity;GO:0042802//identical protein binding;GO:0042803//protein homodimerization activity;GO:0046982//protein heterodimerization activity;GO:1990782//protein tyrosine kinase binding	GO:0007166//cell surface receptor signaling pathway;GO:0038094//Fc-gamma receptor signaling pathway;GO:0050852//T cell receptor signaling pathway;GO:0065003//protein-containing complex assembly;GO:2000010//positive regulation of protein localization to cell surface	--
MSTRG.5706	394	349	415	238	266	190	6.938	6.115	6.629	4.27	4.501	3.324	6.56067	4.03167	-0.702466	2.81e-07	1.61e-05	--	uncharacterized protein LOC110407908 [Numida meleagris]	-	-	-	-	-	-	-	--
ENSGALG00010013390	466	396	465	270	313	263	14.474	12.239	13.102	8.544	9.342	8.116	13.2717	8.66733	-0.614689	3.24e-07	1.83e-05	SLC16A2	solute carrier family 16 member 2 [Source:NCBI gene (formerly Entrezgene);Acc:428716]	Organismal Systems	Endocrine system	ko04919//Thyroid hormone signaling pathway	K08231	GO:0005886//plasma membrane;GO:0016020//membrane;GO:0016324//apical plasma membrane	GO:0015171//amino acid transmembrane transporter activity;GO:0015349//thyroid hormone transmembrane transporter activity;GO:0022857//transmembrane transporter activity;GO:0042802//identical protein binding	GO:0006520//cellular amino acid metabolic process;GO:0042403//thyroid hormone metabolic process;GO:0055085//transmembrane transport;GO:0070327//thyroid hormone transport;GO:0089718//amino acid import across plasma membrane;GO:0150104//transport across blood-brain barrier;GO:2000178//negative regulation of neural precursor cell proliferation	--
ENSGALG00010021172	167	138	174	82	74	80	10.623	9	10.109	5.509	4.457	4.916	9.91067	4.96067	-0.998448	3.54e-07	1.97e-05	SLC29A4	solute carrier family 29 member 4 [Source:HGNC Symbol;Acc:HGNC:23097]	-	-	-	-	GO:0005886//plasma membrane;GO:0016020//membrane;GO:0016323//basolateral plasma membrane;GO:0016324//apical plasma membrane	GO:0005326//neurotransmitter transmembrane transporter activity;GO:0005337//nucleoside transmembrane transporter activity;GO:0005342//organic acid transmembrane transporter activity;GO:0008324//cation transmembrane transporter activity;GO:0008504//monoamine transmembrane transporter activity;GO:0015101//organic cation transmembrane transporter activity;GO:0015562//efflux transmembrane transporter…	GO:0006836//neurotransmitter transport;GO:0006837//serotonin transport;GO:0015695//organic cation transport;GO:0015844//monoamine transport;GO:0015872//dopamine transport;GO:0015874//norepinephrine transport;GO:0032238//adenosine transport;GO:0042908//xenobiotic transport;GO:0048241//epinephrine transport;GO:0051608//histamine transport;GO:0051610//serotonin uptake;GO:0051615//histamine uptake;GO…	--
MSTRG.7700	205	199	207	327	335	316	61.737	59.634	56.551	100.327	96.948	94.546	59.3073	97.2737	0.713839	3.56e-07	1.97e-05	--	elafin [Gallus gallus]	-	-	-	-	-	-	-	--
ENSGALG00010005003	238	242	202	110	138	127	5.627	5.668	4.317	2.64	3.136	2.969	5.204	2.915	-0.836125	3.8e-07	2.09e-05	EXPH5	XP_004938880.2 exophilin-5 isoform X2 [Gallus gallus]	-	-	-	-	-	GO:0031267//small GTPase binding	GO:0006886//intracellular protein transport	--
ENSGALG00010009400	114	128	119	48	51	61	7.533	8.479	6.625	3.001	3.008	3.883	7.54567	3.29733	-1.19435	3.85e-07	2.11e-05	CNTFR	ciliary neurotrophic factor receptor [Source:NCBI gene (formerly Entrezgene);Acc:395885]	Environmental Information Processing	Signaling molecules and interaction	ko04060//Cytokine-cytokine receptor interaction	K05059	GO:0016020//membrane;GO:0016324//apical plasma membrane;GO:0070110//ciliary neurotrophic factor receptor complex;GO:0097059//CNTFR-CLCF1 complex	GO:0004896//cytokine receptor activity;GO:0004897//ciliary neurotrophic factor receptor activity;GO:0005102//signaling receptor binding;GO:0005515//protein binding;GO:0019955//cytokine binding	GO:0019221//cytokine-mediated signaling pathway;GO:0043524//negative regulation of neuron apoptotic process;GO:0070120//ciliary neurotrophic factor-mediated signaling pathway	--
ENSGALG00010017511	169	189	167	88	103	58	16.703	18.027	16.186	8.775	8.981	5.147	16.972	7.63433	-1.15258	3.95e-07	2.15e-05	ANKRD9L	XP_004940242.1 ankyrin repeat domain-containing protein 9 [Gallus gallus]	-	-	-	-	-	GO:0005515//protein binding	-	--
ENSGALG00010013538	241	298	269	118	172	157	10.036	12.348	10.162	5.006	6.883	6.521	10.8487	6.13667	-0.821991	4.26e-07	2.31e-05	E2F7	E2F transcription factor 7 [Source:HGNC Symbol;Acc:HGNC:23820]	-	-	-	-	GO:0005634//nucleus;GO:0005667//transcription regulator complex;GO:0016607//nuclear speck	GO:0000977//RNA polymerase II transcription regulatory region sequence-specific DNA binding;GO:0000978//RNA polymerase II cis-regulatory region sequence-specific DNA binding;GO:0000987//cis-regulatory region sequence-specific DNA binding;GO:0001217//DNA-binding transcription repressor activity;GO:0001227//DNA-binding transcription repressor activity, RNA polymerase II-specific;GO:0003700//DNA-bin…	GO:0000122//negative regulation of transcription by RNA polymerase II;GO:0001890//placenta development;GO:0002040//sprouting angiogenesis;GO:0006355//regulation of transcription, DNA-templated;GO:0006357//regulation of transcription by RNA polymerase II;GO:0008285//negative regulation of cell population proliferation;GO:0030330//DNA damage response, signal transduction by p53 class mediator;GO:00…	E2F
ENSGALG00010012361	74	78	89	35	26	24	5.001	5.167	5.797	2.857	1.653	1.624	5.32167	2.04467	-1.38001	4.84e-07	2.57e-05	WIF1	WNT inhibitory factor 1 [Source:NCBI gene (formerly Entrezgene);Acc:417831]	Environmental Information Processing	Signal transduction	ko04310//Wnt signaling pathway	K01691	GO:0005576//extracellular region;GO:0009986//cell surface	GO:0005102//signaling receptor binding	GO:0016055//Wnt signaling pathway;GO:0045600//positive regulation of fat cell differentiation;GO:0048856//anatomical structure development	--
ENSGALG00010009583	107	124	160	56	60	57	8.135	9.381	11.035	4.338	4.384	4.305	9.517	4.34233	-1.13204	5.18e-07	2.73e-05	LYPD6B	LY6/PLAUR domain containing 6B [Source:HGNC Symbol;Acc:HGNC:27018]	Environmental Information Processing	Signaling molecules and interaction	ko04080//Neuroactive ligand-receptor interaction	K25368	-	GO:0030548//acetylcholine receptor regulator activity	GO:0030154//cell differentiation;GO:0048856//anatomical structure development	--
ENSGALG00010021638	288	284	298	411	424	492	12.606	12.332	11.798	18.265	17.81	21.317	12.2453	19.1307	0.643655	6.54e-07	3.36e-05	SRC	SRC proto-onco, non-receptor tyrosine kinase [Source:NCBI gene (formerly Entrezgene);Acc:396442]	Cellular Processes;Human Diseases;Cellular Processes;Cellular Processes;Cellular Processes;Organismal Systems;Cellular Processes;Organismal Systems;Environmental Information Processing;Cellular Processes;Environmental Information Processing;Cellular Processes	Transport and catabolism;Infectious disease: viral;Cell motility;Cellular community - eukaryotes;Cellular community - eukaryotes;Immune system;Cellular community - eukaryotes;Endocrine system;Signal transduction;Cellular community - eukaryotes;Signal transduction;Transport and catabolism	ko04144//Endocytosis;ko05168//Herpes simplex virus 1 infection;ko04810//Regulation of actin cytoskeleton;ko04510//Focal adhesion;ko04530//Tight junction;ko04625//C-type lectin receptor signaling pathway;ko04540//Gap junction;ko04912//GnRH signaling pathway;ko04012//ErbB signaling pathway;ko04520//Adherens junction;ko04370//VEGF signaling pathway;ko04137//Mitophagy - animal	K05704;K05704;K05704;K05704;K05704;K05704;K05704;K05704;K05704;K05704;K05704;K05704	GO:0002102//podosome;GO:0005634//nucleus;GO:0005654//nucleoplasm;GO:0005737//cytoplasm;GO:0005739//mitochondrion;GO:0005743//mitochondrial inner membrane;GO:0005764//lysosome;GO:0005770//late endosome;GO:0005829//cytosol;GO:0005856//cytoskeleton;GO:0005884//actin filament;GO:0005886//plasma membrane;GO:0005901//caveola;GO:0005925//focal adhesion;GO:0016020//membrane;GO:0030054//cell junction;GO:0…	GO:0000166//nucleotide binding;GO:0004672//protein kinase activity;GO:0004713//protein tyrosine kinase activity;GO:0004715//non-membrane spanning protein tyrosine kinase activity;GO:0005102//signaling receptor binding;GO:0005178//integrin binding;GO:0005515//protein binding;GO:0005524//ATP binding;GO:0016004//phospholipase activator activity;GO:0016301//kinase activity;GO:0016740//transferase act…	GO:0006468//protein phosphorylation;GO:0007179//transforming growth factor beta receptor signaling pathway;GO:0007229//integrin-mediated signaling pathway;GO:0010632//regulation of epithelial cell migration;GO:0010634//positive regulation of epithelial cell migration;GO:0010954//positive regulation of protein processing;GO:0016310//phosphorylation;GO:0016477//cell migration;GO:0018108//peptidyl-t…	--
ENSGALG00010003552	5466	5425	5528	3159	3388	2176	129.461	127.859	118.757	76.301	77.507	51.631	125.359	68.4797	-0.872318	7.21e-07	3.69e-05	PI15	peptidase inhibitor 15 [Source:NCBI gene (formerly Entrezgene);Acc:374241]	-	-	-	-	GO:0005576//extracellular region;GO:0005615//extracellular space	GO:0030414//peptidase inhibitor activity	GO:0010466//negative regulation of peptidase activity	--
ENSGALG00010018147	228	206	247	115	144	64	18.147	15.859	17.428	9.31	10.702	4.975	17.1447	8.329	-1.04154	9.41e-07	4.67e-05	ISM1	isthmin 1 [Source:HGNC Symbol;Acc:HGNC:16213]	-	-	-	-	-	-	GO:0016525//negative regulation of angiogenesis	--
ENSGALG00010024234	63	38	51	115	114	119	1.24	0.744	0.911	2.307	2.12	2.328	0.965	2.25167	1.22239	1.05e-06	5.13e-05	ARHGEF4	XP_040561956.1 rho guanine nucleotide exchange factor 4 isoform X1 [Gallus gallus]	Cellular Processes	Cell motility	ko04810//Regulation of actin cytoskeleton	K05769	-	GO:0005085//guanyl-nucleotide exchange factor activity;GO:0005515//protein binding	GO:0035556//intracellular signal transduction	--
ENSGALG00010025727	136	130	120	205	218	259	5.006	4.761	4.007	7.687	7.711	9.471	4.59133	8.28967	0.852401	1.09e-06	5.29e-05	GLI1	GLI family zinc finger 1 [Source:NCBI gene (formerly Entrezgene);Acc:396045]	Environmental Information Processing	Signal transduction	ko04340//Hedgehog signaling pathway	K16797	GO:0005634//nucleus;GO:0005654//nucleoplasm;GO:0005737//cytoplasm;GO:0005829//cytosol;GO:0005929//cilium;GO:0005930//axoneme;GO:1990788//GLI-SUFU complex	GO:0000976//transcription cis-regulatory region binding;GO:0000977//RNA polymerase II transcription regulatory region sequence-specific DNA binding;GO:0000978//RNA polymerase II cis-regulatory region sequence-specific DNA binding;GO:0000981//DNA-binding transcription factor activity, RNA polymerase II-specific;GO:0003677//DNA binding;GO:0003682//chromatin binding;GO:0008017//microtubule binding	GO:0001649//osteoblast differentiation;GO:0006357//regulation of transcription by RNA polymerase II;GO:0007224//smoothened signaling pathway;GO:0007283//spermatogenesis;GO:0007418//ventral midline development;GO:0008284//positive regulation of cell population proliferation;GO:0009611//response to wounding;GO:0009913//epidermal cell differentiation;GO:0009953//dorsal/ventral pattern formation;GO:0…	zf-C2H2
ENSGALG00010005675	318	352	394	227	233	212	7.45	8.144	8.3	5.267	4.682	4.405	7.96467	4.78467	-0.735196	1.13e-06	5.48e-05	GJA3	gap junction protein alpha 3 [Source:NCBI gene (formerly Entrezgene);Acc:428084]	-	-	-	-	GO:0005886//plasma membrane;GO:0005921//gap junction;GO:0005922//connexin complex;GO:0016020//membrane;GO:0070161//anchoring junction;GO:0110165//cellular anatomical entity	GO:0005243//gap junction channel activity;GO:0055077//gap junction hemi-channel activity	GO:0007154//cell communication;GO:0007267//cell-cell signaling;GO:0055085//transmembrane transport;GO:1990349//gap junction-mediated intercellular transport	--
ENSGALG00010014171	91	86	83	174	159	160	2.877	2.708	2.381	5.761	5.225	5.047	2.65533	5.34433	1.00912	1.14e-06	5.51e-05	DLC1	DLC1 Rho GTPase activating protein [Source:HGNC Symbol;Acc:HGNC:2897]	-	-	-	-	GO:0005634//nucleus;GO:0005737//cytoplasm;GO:0005783//endoplasmic reticulum;GO:0005829//cytosol;GO:0005901//caveola;GO:0005925//focal adhesion;GO:0030864//cortical actin cytoskeleton;GO:0032587//ruffle membrane;GO:0043231//intracellular membrane-bounded organelle;GO:0045121//membrane raft	GO:0005096//GTPase activator activity;GO:0005515//protein binding;GO:0008289//lipid binding;GO:0042169//SH2 domain binding	GO:0006915//apoptotic process;GO:0006919//activation of cysteine-type endopeptidase activity involved in apoptotic process;GO:0007165//signal transduction;GO:0008285//negative regulation of cell population proliferation;GO:0008360//regulation of cell shape;GO:0030036//actin cytoskeleton organization;GO:0030336//negative regulation of cell migration;GO:0032956//regulation of actin cytoskeleton org…	--
ENSGALG00010017810	2405	2599	2665	3906	3966	5391	64.941	69.301	67.434	107.933	103.05	149.504	67.2253	120.162	0.837908	1.39e-06	6.63e-05	HIF1A	hypoxia inducible factor 1 alpha subunit [Source:NCBI gene (formerly Entrezgene);Acc:374177]	Cellular Processes;Cellular Processes	Transport and catabolism;Transport and catabolism	ko04140//Autophagy - animal;ko04137//Mitophagy - animal	K08268;K08268	GO:0000785//chromatin;GO:0000791//euchromatin;GO:0005634//nucleus;GO:0005654//nucleoplasm;GO:0005737//cytoplasm;GO:0005829//cytosol;GO:0016604//nuclear body;GO:0016607//nuclear speck;GO:0031514//motile cilium;GO:0032991//protein-containing complex;GO:0090575//RNA polymerase II transcription regulator complex	GO:0000977//RNA polymerase II transcription regulatory region sequence-specific DNA binding;GO:0000978//RNA polymerase II cis-regulatory region sequence-specific DNA binding;GO:0000981//DNA-binding transcription factor activity, RNA polymerase II-specific;GO:0000987//cis-regulatory region sequence-specific DNA binding;GO:0001216//DNA-binding transcription activator activity;GO:0001217//DNA-bindin…	GO:0000302//response to reactive oxygen species;GO:0001525//angiogenesis;GO:0001568//blood vessel development;GO:0001666//response to hypoxia;GO:0001678//cellular glucose homeostasis;GO:0001755//neural crest cell migration;GO:0001837//epithelial to mesenchymal transition;GO:0001892//embryonic placenta development;GO:0001922//B-1 B cell homeostasis;GO:0001944//vasculature development;GO:0001947//h…	bHLH
[truncated: 156 more rows]

## Sheet: Table S9
Table S9. Detailed information of differentially expressed genes which selected by RNA-seq data (SO vs SO+PA ).
[truncated: 55 more rows]
